# Supplementary material for: TLR4 endocytosis and endosomal TLR4 signaling are distinct and independent outcomes of TLR4 activation
Source: EMBO Rep. 2025 Apr 9;26(10):2740–66. doi: 10.1038/s44319-025-00444-2 (PMC12116916; doi:10.1038/s44319-025-00444-2)
Supplement: Supplementary file 3 — Source data Fig. 1 [file 44319_2025_444_MOESM3_ESM.zip]

Archive with 66 entries (60 files):
- Figure 1/1AB/
- Figure 1/1AB/1A.csv
- Figure 1/1AB/1AB.prism
- Figure 1/1AB/1B.csv
- Figure 1/1AB/20230120_DMSO 1Z105 0min_012.fcs
- Figure 1/1AB/20230120_DMSO 1Z105 120min_013.fcs
- Figure 1/1AB/20230120_DMSO1 1Z105 0min_006.fcs
- Figure 1/1AB/20230120_DMSO1 1Z105 120min_007.fcs
- Figure 1/1AB/20230120_DMSO1 1Z105 isotype_005.fcs
- Figure 1/1AB/20230120_DMSO1 LPS 0min_003.fcs
- Figure 1/1AB/20230120_DMSO1 LPS 120min_004.fcs
- Figure 1/1AB/20230120_DMSO1 LPS isotype_002.fcs
- Figure 1/1AB/20230120_DMSO2 1Z105 isotype_011.fcs
- Figure 1/1AB/20230120_DMSO2 LPS 0min_009.fcs
- Figure 1/1AB/20230120_DMSO2 LPS 120min_010.fcs
- Figure 1/1AB/20230120_DMSO2 LPS isotype_008.fcs
- Figure 1/1AB/20230120_FIL1 1Z105 0min_018.fcs
- Figure 1/1AB/20230120_FIL1 1Z105 120min_019.fcs
- Figure 1/1AB/20230120_FIL1 1Z105 isotype_017.fcs
- Figure 1/1AB/20230120_FIL1 LPS 0min_015.fcs
- Figure 1/1AB/20230120_FIL1 LPS 120min_016.fcs
- Figure 1/1AB/20230120_FIL1 LPS isotype_014.fcs
- Figure 1/1AB/20230120_FIL2 1Z105 0min_024.fcs
- Figure 1/1AB/20230120_FIL2 1Z105 120min_025.fcs
- Figure 1/1AB/20230120_FIL2 1Z105 isotype_023.fcs
- Figure 1/1AB/20230120_FIL2 LPS 0min_021.fcs
- Figure 1/1AB/20230120_FIL2 LPS 120min_022.fcs
- Figure 1/1AB/20230120_FIL2 LPS isotype_020.fcs
- Figure 1/1AB/20230120_TAK1 1Z105 0min_030.fcs
- Figure 1/1AB/20230120_TAK1 1Z105 120min_031.fcs
- Figure 1/1AB/20230120_TAK1 1Z105 isotype_029.fcs
- Figure 1/1AB/20230120_TAK1 LPS 0min_027.fcs
- Figure 1/1AB/20230120_TAK1 LPS 120min_028.fcs
- Figure 1/1AB/20230120_TAK1 LPS isotype_026.fcs
- Figure 1/1AB/20230120_TAK2 1Z105 0min_036.fcs
- Figure 1/1AB/20230120_TAK2 1Z105 120min_037.fcs
- Figure 1/1AB/20230120_TAK2 1Z105 isotype_035.fcs
- Figure 1/1AB/20230120_TAK2 LPS 0min_033.fcs
- Figure 1/1AB/20230120_TAK2 LPS 120min_034.fcs
- Figure 1/1AB/20230120_TAK2 LPS isotype_032.fcs
- Figure 1/1AB/20230120_unstained_001.fcs
- Figure 1/1AB/22-Jan-2023-figure version.wsp
- Figure 1/1CD/
- Figure 1/1CD/1C.csv
- Figure 1/1CD/1CD.prism
- Figure 1/1CD/1D.csv
- Figure 1/1E/
- Figure 1/1E/1E - full blot images.pdf
- Figure 1/1F/
- Figure 1/1F/EXP2_GUS isotype_011.fcs
- Figure 1/1F/EXP2_GUS TLR4_012.fcs
- Figure 1/1F/EXP2_N524-572Q isotype_015.fcs
- Figure 1/1F/EXP2_N524-572Q TLR4_016.fcs
- Figure 1/1F/EXP2_N572Q isotype_017.fcs
- Figure 1/1F/EXP2_N572Q TLR4_018.fcs
- Figure 1/1F/EXP2_unstained_010.fcs
- Figure 1/1F/EXP2_WT isotype_013.fcs
- Figure 1/1F/EXP2_WT TLR4_014.fcs
- Figure 1/1G/
- Figure 1/1G/1G.csv
- Figure 1/1G/1G.prism
- Figure 1/1H/
- Figure 1/1H/1H - full blot images.pdf
- Figure 1/1H/1H.prism
- Figure 1/1H/1H.xlsx
- Figure 1/Figure 1 (all quantification).xlsx
