# Supplementary material for: TLR4 endocytosis and endosomal TLR4 signaling are distinct and independent outcomes of TLR4 activation
Source: EMBO Rep. 2025 Apr 9;26(10):2740–66. doi: 10.1038/s44319-025-00444-2 (PMC12116916; doi:10.1038/s44319-025-00444-2)
Supplement: Supplementary file 3 — Source data Fig. 1 [file 44319_2025_444_MOESM3_ESM.zip › Figure 1/1AB/1B.csv]

	PBS	PBS	PBS	MβCD	MβCD	MβCD
DMEM	180	175	183	136.7	136.3	153.1
LPS	42	43	50	118.7	125.3	112.1
