# Supplementary material for: TLR4 endocytosis and endosomal TLR4 signaling are distinct and independent outcomes of TLR4 activation
Source: EMBO Rep. 2025 Apr 9;26(10):2740–66. doi: 10.1038/s44319-025-00444-2 (PMC12116916; doi:10.1038/s44319-025-00444-2)
Supplement: Supplementary file 3 — Source data Fig. 1 [file 44319_2025_444_MOESM3_ESM.zip › Figure 1/1CD/1C.csv]

	DMSO	DMSO	DMSO	FILIPIN III	FILIPIN III	FILIPIN III	MβCD	MβCD	MβCD
0	0.0000883916	0.0000877974	0.000748088	9.54828e-009	0.0000866967	0.000108101	0.000825956	0.000714745	0.001252674
30	0.003093472	0.001675586	0.000965596	0.001249956	0.000623508	0.0006018	0.002924464	0.001867835	0.002637184
60	0.452084938	0.384405996	0.51061363	0.643713446	0.395988999	0.560453712	0.273365738	0.496501531	0.317870467
120	0.207390407	0.233505642	0.242051562	2.032982388	1.849535718	2.206361631	0.421260552	0.829363141	0.457169169
240	0.180122701	0.142105826	0.158208505	1.550140094	1.472649866	1.457568658	0.207984043	0.352162743	0.256938925
