# Supplementary material for: TLR4 endocytosis and endosomal TLR4 signaling are distinct and independent outcomes of TLR4 activation
Source: EMBO Rep. 2025 Apr 9;26(10):2740–66. doi: 10.1038/s44319-025-00444-2 (PMC12116916; doi:10.1038/s44319-025-00444-2)
Supplement: Supplementary file 3 — Source data Fig. 1 [file 44319_2025_444_MOESM3_ESM.zip › Figure 1/1CD/1D.csv]

	DMSO	DMSO	DMSO	FILIPIN III	FILIPIN III	FILIPIN III	MβCD	MβCD	MβCD
0	0.002567	0.001241	0.00344	0.009921	0.008053	0.009575	0.209901	0.219587	0.326377
30	0.946975	0.607575	0.635896	0.055769	0.029587	0.044407	0.796074	0.75026	1.274817
60	8.014736	6.809026	7.486251	0.485505	0.406593	0.690634	3.746155	3.933943	4.726712
120	13.71563	10.68633	11.05357	1.101835	0.683874	1.148243	4.760295	4.10779	5.793347
240	46.42601	43.1839	51.62683	3.672422	1.775318	3.078409	5.065886	3.779991	3.163697
