# Supplementary material for: TLR4 endocytosis and endosomal TLR4 signaling are distinct and independent outcomes of TLR4 activation
Source: EMBO Rep. 2025 Apr 9;26(10):2740–66. doi: 10.1038/s44319-025-00444-2 (PMC12116916; doi:10.1038/s44319-025-00444-2)
Supplement: Supplementary file 3 — Source data Fig. 1 [file 44319_2025_444_MOESM3_ESM.zip › Figure 1/1G/1G.csv]

empty - medium	empty - LPS	WT - medium	WT - LPS	N524/572Q - medium	N524/572Q - LPS	N572Q - medium	N572Q - LPS
0.000298186	0.000405907	0.000347786	0.002286526	0.000289612	0.001008886	0.000188296	0.000939563
0.000453803	0.000550435	0.000435374	0.001554675	0.000129228	0.000886442	0.00027149	0.001007861
0.000734117	0.000572201	0.000499774	0.002905922	0.000574905	0.000881927	0.000241483	0.000723912
0.00031977	0.000362184	0.000226269	0.001539563	0.000227913	0.0009529	0.000269094	0.001083261
