# Supplementary material for: TLR4 endocytosis and endosomal TLR4 signaling are distinct and independent outcomes of TLR4 activation
Source: EMBO Rep. 2025 Apr 9;26(10):2740–66. doi: 10.1038/s44319-025-00444-2 (PMC12116916; doi:10.1038/s44319-025-00444-2)
Supplement: Supplementary file 3 — Source data Fig. 1 [file 44319_2025_444_MOESM3_ESM.zip › Figure 1/1H/1H.xlsx]

## Sheet: Sheet1
EXP1
		SpyCatcher-TLR4		tubulin		NORM
MEDIUM 0		2923.89		21605.5		0.135331
MEDIUM 60		3104.3		24733		0.125513
MEDIUM 120		2617.01		23020.7		0.113681
MEDIUM 240		2251.77		19775.9		0.113864
LPS 0		2317.06		18022.4		0.128566
LPS 60		2394.18		18091.7		0.132336
LPS 120		1705.23		19466.3		0.0875991
LPS 240		1184.7		19550.9		0.0605955
EXP2
MEDIUM 0		3422.72		19455.4		0.175927
MEDIUM 60		3274.6		22824.9		0.143466
MEDIUM 120		2811.18		20656.3		0.136093
MEDIUM 240		2738.48		20852.1		0.131329
LPS 0		3140.18		20663.9		0.151965
LPS 60		2702.48		23325.5		0.115859
LPS 120		2095.23		23121.9		0.0906167
LPS 240		1748.11		20369.6		0.0858198
EXP3
MEDIUM 0		1817.53		15811.7		0.114949
MEDIUM 60		2124.65		19233.9		0.110464
MEDIUM 120		1885.65		21360.1		0.088279
MEDIUM 240		1251.53		13247.2		0.0944749
LPS 0		1742.94		15156.2		0.114998
LPS 60		2365.36		17548.4		0.13479
LPS 120		1982.06		16934.6		0.117042
LPS 240		1401.82		15903.9		0.0881434
EXP4
MEDIUM 0		2514.6		17761		0.141579
MEDIUM 60		2615.01		18883.5		0.138481
MEDIUM 120		2424.18		18684.6		0.129742
MEDIUM 240		2689.6		17948.1		0.149854
LPS 0		2647.6		15367.1		0.17229
LPS 60		2377.18		15144.9		0.156963
LPS 120		1931.77		17027.3		0.113451
LPS 240		1671.23		13720.3		0.121807
