# Supplementary material for: TLR4 endocytosis and endosomal TLR4 signaling are distinct and independent outcomes of TLR4 activation
Source: EMBO Rep. 2025 Apr 9;26(10):2740–66. doi: 10.1038/s44319-025-00444-2 (PMC12116916; doi:10.1038/s44319-025-00444-2)
Supplement: Supplementary file 3 — Source data Fig. 1 [file 44319_2025_444_MOESM3_ESM.zip › Figure 1/Figure 1 (all quantification).xlsx]

## Sheet: 1A
	DMSO	DMSO	DMSO	DMSO	DMSO	FILIPIN III	FILIPIN III	FILIPIN III	FILIPIN III	FILIPIN III
DMEM	425	340	361	336	340	297	219	180	206	202
LPS	160	103	83	96	104	270	223	174	190	178

## Sheet: 1B
	PBS	PBS	PBS	MβCD	MβCD	MβCD
DMEM	180	175	183	136.7	136.3	153.1
LPS	42	43	50	118.7	125.3	112.1

## Sheet: 1C
	DMSO	DMSO	DMSO	FILIPIN III	FILIPIN III	FILIPIN III	MβCD	MβCD	MβCD
0	8.83916e-05	8.77974e-05	0.000748088	9.54828e-09	8.66967e-05	0.000108101	0.000825956	0.000714745	0.00125267
30	0.00309347	0.00167559	0.000965596	0.00124996	0.000623508	0.0006018	0.00292446	0.00186783	0.00263718
60	0.452085	0.384406	0.510614	0.643713	0.395989	0.560454	0.273366	0.496502	0.31787
120	0.20739	0.233506	0.242052	2.03298	1.84954	2.20636	0.421261	0.829363	0.457169
240	0.180123	0.142106	0.158209	1.55014	1.47265	1.45757	0.207984	0.352163	0.256939

## Sheet: 1D
	DMSO	DMSO	DMSO	FILIPIN III	FILIPIN III	FILIPIN III	MβCD	MβCD	MβCD
0	0.002567	0.001241	0.00344	0.009921	0.008053	0.009575	0.209901	0.219587	0.326377
30	0.946975	0.607575	0.635896	0.055769	0.029587	0.044407	0.796074	0.75026	1.27482
60	8.01474	6.80903	7.48625	0.485505	0.406593	0.690634	3.74615	3.93394	4.72671
120	13.7156	10.6863	11.0536	1.10183	0.683874	1.14824	4.7603	4.10779	5.79335
240	46.426	43.1839	51.6268	3.67242	1.77532	3.07841	5.06589	3.77999	3.1637

## Sheet: 1G
empty - medium	empty - LPS	WT - medium	WT - LPS	N524/572Q - medium	N524/572Q - LPS	N572Q - medium	N572Q - LPS
0.000298186	0.000405907	0.000347786	0.00228653	0.000289612	0.00100889	0.000188296	0.000939563
0.000453803	0.000550435	0.000435374	0.00155467	0.000129228	0.000886442	0.00027149	0.00100786
0.000734117	0.000572201	0.000499774	0.00290592	0.000574905	0.000881927	0.000241483	0.000723912
0.00031977	0.000362184	0.000226269	0.00153956	0.000227913	0.0009529	0.000269094	0.00108326

## Sheet: 1H
EXP1
		SpyCatcher-TLR4		tubulin		NORM
MEDIUM 0		2923.89		21605.5		0.135331
MEDIUM 60		3104.3		24733		0.125513
MEDIUM 120		2617.01		23020.7		0.113681
MEDIUM 240		2251.77		19775.9		0.113864
LPS 0		2317.06		18022.4		0.128566
LPS 60		2394.18		18091.7		0.132336
LPS 120		1705.23		19466.3		0.0875991
LPS 240		1184.7		19550.9		0.0605955
EXP2
MEDIUM 0		3422.72		19455.4		0.175927
MEDIUM 60		3274.6		22824.9		0.143466
MEDIUM 120		2811.18		20656.3		0.136093
MEDIUM 240		2738.48		20852.1		0.131329
LPS 0		3140.18		20663.9		0.151965
LPS 60		2702.48		23325.5		0.115859
LPS 120		2095.23		23121.9		0.0906167
LPS 240		1748.11		20369.6		0.0858198
EXP3
MEDIUM 0		1817.53		15811.7		0.114949
MEDIUM 60		2124.65		19233.9		0.110464
MEDIUM 120		1885.65		21360.1		0.088279
MEDIUM 240		1251.53		13247.2		0.0944749
LPS 0		1742.94		15156.2		0.114998
LPS 60		2365.36		17548.4		0.13479
LPS 120		1982.06		16934.6		0.117042
LPS 240		1401.82		15903.9		0.0881434
EXP4
MEDIUM 0		2514.6		17761		0.141579
MEDIUM 60		2615.01		18883.5		0.138481
MEDIUM 120		2424.18		18684.6		0.129742
MEDIUM 240		2689.6		17948.1		0.149854
LPS 0		2647.6		15367.1		0.17229
LPS 60		2377.18		15144.9		0.156963
LPS 120		1931.77		17027.3		0.113451
LPS 240		1671.23		13720.3		0.121807
