# Supplementary material for: TLR4 endocytosis and endosomal TLR4 signaling are distinct and independent outcomes of TLR4 activation
Source: EMBO Rep. 2025 Apr 9;26(10):2740–66. doi: 10.1038/s44319-025-00444-2 (PMC12116916; doi:10.1038/s44319-025-00444-2)
Supplement: Supplementary file 4 — Source data Fig. 2 [file 44319_2025_444_MOESM4_ESM.zip]

Archive with 50 entries (46 files):
- Figure 2/2A/
- Figure 2/2A/2A - radar chart source data (LPS).xlsx
- Figure 2/2C/
- Figure 2/2C/20230120_DMSO 1Z105 0min_012.fcs
- Figure 2/2C/20230120_DMSO 1Z105 120min_013.fcs
- Figure 2/2C/20230120_DMSO1 1Z105 0min_006.fcs
- Figure 2/2C/20230120_DMSO1 1Z105 120min_007.fcs
- Figure 2/2C/20230120_DMSO1 1Z105 isotype_005.fcs
- Figure 2/2C/20230120_DMSO1 LPS 0min_003.fcs
- Figure 2/2C/20230120_DMSO1 LPS 120min_004.fcs
- Figure 2/2C/20230120_DMSO1 LPS isotype_002.fcs
- Figure 2/2C/20230120_DMSO2 1Z105 isotype_011.fcs
- Figure 2/2C/20230120_DMSO2 LPS 0min_009.fcs
- Figure 2/2C/20230120_DMSO2 LPS 120min_010.fcs
- Figure 2/2C/20230120_DMSO2 LPS isotype_008.fcs
- Figure 2/2C/20230120_FIL1 1Z105 0min_018.fcs
- Figure 2/2C/20230120_FIL1 1Z105 120min_019.fcs
- Figure 2/2C/20230120_FIL1 1Z105 isotype_017.fcs
- Figure 2/2C/20230120_FIL1 LPS 0min_015.fcs
- Figure 2/2C/20230120_FIL1 LPS 120min_016.fcs
- Figure 2/2C/20230120_FIL1 LPS isotype_014.fcs
- Figure 2/2C/20230120_FIL2 1Z105 0min_024.fcs
- Figure 2/2C/20230120_FIL2 1Z105 120min_025.fcs
- Figure 2/2C/20230120_FIL2 1Z105 isotype_023.fcs
- Figure 2/2C/20230120_FIL2 LPS 0min_021.fcs
- Figure 2/2C/20230120_FIL2 LPS 120min_022.fcs
- Figure 2/2C/20230120_FIL2 LPS isotype_020.fcs
- Figure 2/2C/20230120_TAK1 1Z105 0min_030.fcs
- Figure 2/2C/20230120_TAK1 1Z105 120min_031.fcs
- Figure 2/2C/20230120_TAK1 1Z105 isotype_029.fcs
- Figure 2/2C/20230120_TAK1 LPS 0min_027.fcs
- Figure 2/2C/20230120_TAK1 LPS 120min_028.fcs
- Figure 2/2C/20230120_TAK1 LPS isotype_026.fcs
- Figure 2/2C/20230120_TAK2 1Z105 0min_036.fcs
- Figure 2/2C/20230120_TAK2 1Z105 120min_037.fcs
- Figure 2/2C/20230120_TAK2 1Z105 isotype_035.fcs
- Figure 2/2C/20230120_TAK2 LPS 0min_033.fcs
- Figure 2/2C/20230120_TAK2 LPS 120min_034.fcs
- Figure 2/2C/20230120_TAK2 LPS isotype_032.fcs
- Figure 2/2C/20230120_unstained_001.fcs
- Figure 2/2C/22-Jan-2023-figure version.wsp
- Figure 2/2C/2C.csv
- Figure 2/2C/2C.prism
- Figure 2/2D/
- Figure 2/2D/2D.prism
- Figure 2/2D/2D-Ifnb1.csv
- Figure 2/2D/2D-Il1b.csv
- Figure 2/2E/
- Figure 2/2E/2E - radar chart source data (1Z105).xlsx
- Figure 2/Figure 2 (all quantification).xlsx
