# Supplementary material for: TLR4 endocytosis and endosomal TLR4 signaling are distinct and independent outcomes of TLR4 activation
Source: EMBO Rep. 2025 Apr 9;26(10):2740–66. doi: 10.1038/s44319-025-00444-2 (PMC12116916; doi:10.1038/s44319-025-00444-2)
Supplement: Supplementary file 4 — Source data Fig. 2 [file 44319_2025_444_MOESM4_ESM.zip › Figure 2/2C/2C.csv]

	DMSO	DMSO	DMSO	DMSO	DMSO	FILIPIN III	FILIPIN III	FILIPIN III	FILIPIN III	FILIPIN III
DMSO	351	354	342	336	340	237	214	185	209	206
1Z105	126	99	113	105	114	360	279	235	285	254
