# Supplementary material for: TLR4 endocytosis and endosomal TLR4 signaling are distinct and independent outcomes of TLR4 activation
Source: EMBO Rep. 2025 Apr 9;26(10):2740–66. doi: 10.1038/s44319-025-00444-2 (PMC12116916; doi:10.1038/s44319-025-00444-2)
Supplement: Supplementary file 4 — Source data Fig. 2 [file 44319_2025_444_MOESM4_ESM.zip › Figure 2/2D/2D-Ifnb1.csv]

	DMSO	DMSO	DMSO	FILIPIN III	FILIPIN III	FILIPIN III
DMEM	0.000203003	0.00026635	0.000156987	0.00054084	0.000606263	0.000982207
LPS	0.189689315	0.196431431	0.20757035	1.540704802	0.673065893	1.233630082
1Z105	0.378162029	0.268448351	0.272629817	1.353663941	1.24650959	1.465378492
