# Supplementary material for: TLR4 endocytosis and endosomal TLR4 signaling are distinct and independent outcomes of TLR4 activation
Source: EMBO Rep. 2025 Apr 9;26(10):2740–66. doi: 10.1038/s44319-025-00444-2 (PMC12116916; doi:10.1038/s44319-025-00444-2)
Supplement: Supplementary file 4 — Source data Fig. 2 [file 44319_2025_444_MOESM4_ESM.zip › Figure 2/2D/2D-Il1b.csv]

	DMSO	DMSO	DMSO	FILIPIN III	FILIPIN III	FILIPIN III
DMEM	0.000255	0.000332	0.001695	0.002631	0.004568	0.001927
LPS	2.626167	2.525944	6.304903	0.226342	0.146741	0.729437
1Z105	2.541957	1.383837	5.208727	0.150798	0.119055	0.793634
