# Supplementary material for: TLR4 endocytosis and endosomal TLR4 signaling are distinct and independent outcomes of TLR4 activation
Source: EMBO Rep. 2025 Apr 9;26(10):2740–66. doi: 10.1038/s44319-025-00444-2 (PMC12116916; doi:10.1038/s44319-025-00444-2)
Supplement: Supplementary file 4 — Source data Fig. 2 [file 44319_2025_444_MOESM4_ESM.zip › Figure 2/2E/2E - radar chart source data (1Z105).xlsx]

## Sheet: 1Z105 figure
		LPS	1Z105	LPS	1Z105	LPS	1Z105
		TLR4 endocytosis (LPS)	TLR4 endocytosis (1Z105)	Ifnb1 expression (LPS)	Ifnb1 expression (1Z105)	Il1b expression (LPS)	Il1b expression (1Z105)
	DMSO	100	100	100	100	100	100
	FIL	9.02147	-47.879	142.184	108.723	6.72927	6.89707
	MBCD	25.987	-9.16768	180.283	1.10054	60.9602	24.1112
	EIPA	50.9241	43.2877	21.0655	15.8295	52.2705	34.5462
	PIT	91.6047	89.8484	50.0208	30.0674	133.441	103.499
	PCZ	91.8345	83.3817	89.2593	177.391	53.0925	50.3282
	DYN	0.333936	4.43147	12.93	15.7294	1.53242	2.42309
		DMSO	FILIPIN	MβCD	EIPA	PITSTOP-2	PCZ	DYNASORE
BMM	BMM TLR4 endocytosis (1Z105)	100	-47.879	-9.16768	43.2877	89.8484	83.3817	4.43147
	BMM Ifnb1 expression (1Z105)	100	108.723	1.10054	15.8295	30.0674	177.391	15.7294
	BMM Il1b expression (1Z105)	100	6.89707	24.1112	34.5462	103.499	50.3282	2.42309
