# Supplementary material for: TLR4 endocytosis and endosomal TLR4 signaling are distinct and independent outcomes of TLR4 activation
Source: EMBO Rep. 2025 Apr 9;26(10):2740–66. doi: 10.1038/s44319-025-00444-2 (PMC12116916; doi:10.1038/s44319-025-00444-2)
Supplement: Supplementary file 5 — Source data Fig. 3 [file 44319_2025_444_MOESM5_ESM.zip]

Archive with 112 entries (105 files):
- Figure 3/3A/
- Figure 3/3A/20210929_DMSO 1000EU 0min_023.fcs
- Figure 3/3A/20210929_DMSO 1000EU 120min_025.fcs
- Figure 3/3A/20210929_DMSO 1000EU 240min_026.fcs
- Figure 3/3A/20210929_DMSO 1000EU 30min_024.fcs
- Figure 3/3A/20210929_DMSO 1000EU isotype_022.fcs
- Figure 3/3A/20210929_DMSO 100EU 0min_013.fcs
- Figure 3/3A/20210929_DMSO 100EU 120min_015.fcs
- Figure 3/3A/20210929_DMSO 100EU 240min_016.fcs
- Figure 3/3A/20210929_DMSO 100EU 30min_014.fcs
- Figure 3/3A/20210929_DMSO 100EU isotype_012.fcs
- Figure 3/3A/20210929_DMSO 10EU 0min_003.fcs
- Figure 3/3A/20210929_DMSO 10EU 120min_005.fcs
- Figure 3/3A/20210929_DMSO 10EU 240min_006.fcs
- Figure 3/3A/20210929_DMSO 10EU 30min_004.fcs
- Figure 3/3A/20210929_DMSO 10EU isotype_002.fcs
- Figure 3/3A/20210929_DMSO PAM 0min_033.fcs
- Figure 3/3A/20210929_DMSO PAM 120min_035.fcs
- Figure 3/3A/20210929_DMSO PAM 240min_036.fcs
- Figure 3/3A/20210929_DMSO PAM 30min_034.fcs
- Figure 3/3A/20210929_DMSO PAM isotype_032.fcs
- Figure 3/3A/20210929_TAK242 1000EU 0min_028.fcs
- Figure 3/3A/20210929_TAK242 1000EU 120min_030.fcs
- Figure 3/3A/20210929_TAK242 1000EU 240min_031.fcs
- Figure 3/3A/20210929_TAK242 1000EU 30min_029.fcs
- Figure 3/3A/20210929_TAK242 1000EU isotype_027.fcs
- Figure 3/3A/20210929_TAK242 100EU 0min_018.fcs
- Figure 3/3A/20210929_TAK242 100EU 120min_020.fcs
- Figure 3/3A/20210929_TAK242 100EU 240min_021.fcs
- Figure 3/3A/20210929_TAK242 100EU 30min_019.fcs
- Figure 3/3A/20210929_TAK242 100EU isotype_017.fcs
- Figure 3/3A/20210929_TAK242 10EU 0min_008.fcs
- Figure 3/3A/20210929_TAK242 10EU 120min_010.fcs
- Figure 3/3A/20210929_TAK242 10EU 240min_011.fcs
- Figure 3/3A/20210929_TAK242 10EU 30min_009.fcs
- Figure 3/3A/20210929_TAK242 10EU isotype_007.fcs
- Figure 3/3A/20210929_TAK242 PAM 0min_038.fcs
- Figure 3/3A/20210929_TAK242 PAM 120min_040.fcs
- Figure 3/3A/20210929_TAK242 PAM 240min_041.fcs
- Figure 3/3A/20210929_TAK242 PAM 30min_039.fcs
- Figure 3/3A/20210929_TAK242 PAM isotype_037.fcs
- Figure 3/3A/20210929_unstained_001.fcs
- Figure 3/3B/
- Figure 3/3B/3B.csv
- Figure 3/3B/3B.prism
- Figure 3/3C/
- Figure 3/3C/3C.prism
- Figure 3/3C/3C-Ifnb1.csv
- Figure 3/3C/3C-Il1b.csv
- Figure 3/3D/
- Figure 3/3D/3D.prism
- Figure 3/3D/3D-IFNbeta.csv
- Figure 3/3D/3D-IL6.csv
- Figure 3/3FG/
- Figure 3/3FG/3F.csv
- Figure 3/3FG/3FG.prism
- Figure 3/3FG/3G.csv
- Figure 3/3HI/
- Figure 3/3HI/3H.csv
- Figure 3/3HI/3HI.prism
- Figure 3/3HI/3I-Ifnb1.csv
- Figure 3/3HI/3I-Il1b.csv
- Figure 3/3JK/
- Figure 3/3JK/20191211_CD14ko 1Z105 0uM DMSO_023.fcs
- Figure 3/3JK/20191211_CD14ko 1Z105 0uM TAK_031.fcs
- Figure 3/3JK/20191211_CD14ko 1Z105 10uM DMSO_029.fcs
- Figure 3/3JK/20191211_CD14ko 1Z105 10uM TAK_037.fcs
- Figure 3/3JK/20191211_CD14ko 1Z105 1uM TAK_033.fcs
- Figure 3/3JK/20191211_CD14ko 1Z105 3uM DMSO_027.fcs
- Figure 3/3JK/20191211_CD14ko 1Z105 3uM TAK_035.fcs
- Figure 3/3JK/20191211_CD14ko isotype 1_004.fcs
- Figure 3/3JK/20191211_CD14ko isotype 2_005.fcs
- Figure 3/3JK/20191211_CD14ko LPS 0EU DMSO_007.fcs
- Figure 3/3JK/20191211_CD14ko LPS 0EU TAK_015.fcs
- Figure 3/3JK/20191211_CD14ko LPS 1000EU DMSO_013.fcs
- Figure 3/3JK/20191211_CD14ko LPS 1000EU TAK_021.fcs
- Figure 3/3JK/20191211_CD14ko LPS 100EU DMSO_011.fcs
- Figure 3/3JK/20191211_CD14ko LPS 100EU TAK_019.fcs
- Figure 3/3JK/20191211_CD14ko LPS 10EU DMSO_009.fcs
- Figure 3/3JK/20191211_CD14ko LPS 10EU TAK_017.fcs
- Figure 3/3JK/20191211_CD14ko1Z105 1uM DMSO_025.fcs
- Figure 3/3JK/20191211_unstained_001.fcs
- Figure 3/3JK/20191211_WT 1Z105 0uM DMSO_022.fcs
- Figure 3/3JK/20191211_WT 1Z105 0uM TAK_030.fcs
- Figure 3/3JK/20191211_WT 1Z105 10uM DMSO_028.fcs
- Figure 3/3JK/20191211_WT 1Z105 10uM TAK_036.fcs
- Figure 3/3JK/20191211_WT 1Z105 1uM DMSO_024.fcs
- Figure 3/3JK/20191211_WT 1Z105 1uM TAK_032.fcs
- Figure 3/3JK/20191211_WT 1Z105 3uM DMSO_026.fcs
- Figure 3/3JK/20191211_WT 1Z105 3uM TAK_034.fcs
- Figure 3/3JK/20191211_WT isotype 1_002.fcs
- Figure 3/3JK/20191211_WT isotype 2_003.fcs
- Figure 3/3JK/20191211_WT LPS 0EU DMSO_006.fcs
- Figure 3/3JK/20191211_WT LPS 0EU TAK_014.fcs
- Figure 3/3JK/20191211_WT LPS 1000EU DMSO_012.fcs
- Figure 3/3JK/20191211_WT LPS 1000EU TAK_020.fcs
- Figure 3/3JK/20191211_WT LPS 100EU DMSO_010.fcs
- Figure 3/3JK/20191211_WT LPS 100EU TAK_018.fcs
- Figure 3/3JK/20191211_WT LPS 10EU DMSO_008.fcs
- Figure 3/3JK/20191211_WT LPS 10EU TAK_016.fcs
- Figure 3/3JK/20191216_CD14ko isotype 1_004.fcs
- Figure 3/3JK/20191216_CD14ko isotype 2_005.fcs
- Figure 3/3JK/20191216_WT isotype 1_002.fcs
- Figure 3/3JK/20191216_WT isotype 2_003.fcs
- Figure 3/3JK/20191218_CD14ko isotype 1_004.fcs
- Figure 3/3JK/20191218_CD14ko isotype 2_005.fcs
- Figure 3/3JK/20191218_WT isotype 1_002.fcs
- Figure 3/3JK/20191218_WT isotype 2_003.fcs
- Figure 3/3JK/3J.csv
- Figure 3/3JK/3JK.prism
- Figure 3/3JK/3K.csv
- Figure 3/Figure 3 (all quantification).xlsx
