# Supplementary material for: TLR4 endocytosis and endosomal TLR4 signaling are distinct and independent outcomes of TLR4 activation
Source: EMBO Rep. 2025 Apr 9;26(10):2740–66. doi: 10.1038/s44319-025-00444-2 (PMC12116916; doi:10.1038/s44319-025-00444-2)
Supplement: Supplementary file 5 — Source data Fig. 3 [file 44319_2025_444_MOESM5_ESM.zip › Figure 3/3B/3B.csv]

	0 min	0 min	0 min	0 min	30 min	30 min	30 min	30 min	120 min	120 min	120 min	120 min	240 min	240 min	240 min	240 min
10 EU (DMSO)	185.85	208.6	224.6		159.85	193.6	197.6		133.85	152.6	159.6		106.85	115.6	115.6
10 EU (TAK242)	177.85	192.6	223.6		163.85	193.6	219.6		178.85	193.6	214.6		184.85	195.6	223.6
100 EU (DMSO)	188.85	209.6	229.6		113.85	144.6	123.6		56.85	64.6	59.6		29.85	34.6	21.7
100 EU (TAK242)	177.85	201.6	217.6		180.85	193.6	214.6		185.85	201.6	219.6		171.85	190.6	202.6
1000 EU (DMSO)	187.85	208.6	227.6		94.85	112.6	98.6		42.85	47.6	43.6		17.55	29.3	19.2
1000 EU (TAK242)	201.85	205.6	220.6		181.85	198.6	229.6		184.85	199.6	197.6		164.85	179.6	189.6
PAM (DMSO)		210.6	231.6	221.9		218.6	220.6	227.9		196.6	214.6	204.9		204.6	205.6	199.9
PAM (TAK242)		193.6	223.6	209.9		197.6	218.6	218.9		188.6	215.6	204.9		205.6	208.6	189.9
