# Supplementary material for: TLR4 endocytosis and endosomal TLR4 signaling are distinct and independent outcomes of TLR4 activation
Source: EMBO Rep. 2025 Apr 9;26(10):2740–66. doi: 10.1038/s44319-025-00444-2 (PMC12116916; doi:10.1038/s44319-025-00444-2)
Supplement: Supplementary file 5 — Source data Fig. 3 [file 44319_2025_444_MOESM5_ESM.zip › Figure 3/3C/3C-Ifnb1.csv]

	DMSO	DMSO	DMSO	DMSO	TAK-242	TAK-242	TAK-242	TAK-242
medium	0.0000777	0.0000609	0.0000259	0.000055	0.0000396	0.0000203	0.0000139	0.0000179
LPS [10 EU/mL]	0.025398	0.021492	0.014293	0.023176	0.0000489	0.0000195	0.0000187	0.0000293
LPS [100 EU/mL]	0.123671	0.099961	0.072554	0.117036	0.0000404	0.0000473	0.0000378	0.0000422
LPS [1000 EU/mL]	0.189996	0.176388	0.116303	0.190581	0.0000238	0.0000496	0.0000239	0.0000276
Pam3CSK4	0.000955	0.001279	0.000775	0.00091	0.000724	0.000882	0.000923	0.000685
