# Supplementary material for: TLR4 endocytosis and endosomal TLR4 signaling are distinct and independent outcomes of TLR4 activation
Source: EMBO Rep. 2025 Apr 9;26(10):2740–66. doi: 10.1038/s44319-025-00444-2 (PMC12116916; doi:10.1038/s44319-025-00444-2)
Supplement: Supplementary file 5 — Source data Fig. 3 [file 44319_2025_444_MOESM5_ESM.zip › Figure 3/3C/3C-Il1b.csv]

	DMSO	DMSO	DMSO	DMSO	TAK-242	TAK-242	TAK-242	TAK-242
medium	0.002737	0.002581	0.004883	0.003689	0.001714	0.001577	0.00219	0.001849
LPS [10 EU/mL]	8.32849	11.06177	18.68096	17.83964	0.001303	0.001768	0.002424	0.002314
LPS [100 EU/mL]	9.527786	13.48407	17.98308	20.07243	0.002605	0.002445	0.006881	0.004039
LPS [1000 EU/mL]	8.111582	8.602895	16.5475	13.61151	0.003623	0.0026	0.006514	0.005192
Pam3CSK4	5.35946	8.480567	13.62747	13.09969	6.118121	7.771935	12.24348	10.69281
