# Supplementary material for: TLR4 endocytosis and endosomal TLR4 signaling are distinct and independent outcomes of TLR4 activation
Source: EMBO Rep. 2025 Apr 9;26(10):2740–66. doi: 10.1038/s44319-025-00444-2 (PMC12116916; doi:10.1038/s44319-025-00444-2)
Supplement: Supplementary file 5 — Source data Fig. 3 [file 44319_2025_444_MOESM5_ESM.zip › Figure 3/3D/3D-IFNbeta.csv]

	DMSO	DMSO	DMSO	DMSO	TAK-242	TAK-242	TAK-242	TAK-242
medium	46.875	46.875	46.875	46.875	46.875	46.875	46.875	46.875
LPS [100 EU/mL]	2208.031	2155.008	1993.942	1740.745	46.875	46.875	46.875	46.875
Pam3CSK4	556.2127	695.3967	552.406	1215.893	693.0479	442.0634	557.5441	505.0683
