# Supplementary material for: TLR4 endocytosis and endosomal TLR4 signaling are distinct and independent outcomes of TLR4 activation
Source: EMBO Rep. 2025 Apr 9;26(10):2740–66. doi: 10.1038/s44319-025-00444-2 (PMC12116916; doi:10.1038/s44319-025-00444-2)
Supplement: Supplementary file 5 — Source data Fig. 3 [file 44319_2025_444_MOESM5_ESM.zip › Figure 3/3D/3D-IL6.csv]

	DMSO	DMSO	DMSO	DMSO	TAK-242	TAK-242	TAK-242	TAK-242
medium	39.063	39.61733	39.063	39.063	39.063	86.28912	39.063	64.14457
LPS [100 EU/mL]	3566.244	3102.468	3521.496	3737.416	39.063	39.063	41.94572	39.063
Pam3CSK4	362.74	294.5194	345.394	350.4216	385.3128	334.7735	442.0814	407.4564
