# Supplementary material for: TLR4 endocytosis and endosomal TLR4 signaling are distinct and independent outcomes of TLR4 activation
Source: EMBO Rep. 2025 Apr 9;26(10):2740–66. doi: 10.1038/s44319-025-00444-2 (PMC12116916; doi:10.1038/s44319-025-00444-2)
Supplement: Supplementary file 5 — Source data Fig. 3 [file 44319_2025_444_MOESM5_ESM.zip › Figure 3/3FG/3F.csv]

	DMSO medium	DMSO medium	DMSO medium	DMSO medium	DMSO LPS	DMSO LPS	DMSO LPS	DMSO LPS	TAK-242 medium	TAK-242 medium	TAK-242 medium	TAK-242 medium	TAK-242 LPS	TAK-242 LPS	TAK-242 LPS	TAK-242 LPS
WT (empty)	100	100	100		8.516483516	11.02040816	6.116207951		90.10989011	131.4285714	95.71865443		68.68131868	145.7142857	81.65137615
Tlr4-/- (WT)	100	100	100		43.10438075	38.29663963	66.22906292		104.3807463	108.1691773	106.29244		93.18550568	100.7531866	102.0371209
Tlr4-/- (C745A)	100	100	100		51.10395584	47.79706275	68.77217885		104.1398344	93.19092123	100.6387509		53.72585097	47.35202492	64.54932576
Tlr4-/- (C745S)	100	100	100		86.15843271	98.9144594	84.44513716		104.471891	102.9092488	101.9326683		79.17376491	95.00651324	85.28678304
