# Supplementary material for: TLR4 endocytosis and endosomal TLR4 signaling are distinct and independent outcomes of TLR4 activation
Source: EMBO Rep. 2025 Apr 9;26(10):2740–66. doi: 10.1038/s44319-025-00444-2 (PMC12116916; doi:10.1038/s44319-025-00444-2)
Supplement: Supplementary file 5 — Source data Fig. 3 [file 44319_2025_444_MOESM5_ESM.zip › Figure 3/3FG/3G.csv]

	DMSO medium	DMSO medium	DMSO medium	DMSO LPS	DMSO LPS	DMSO LPS	TAK-242 medium	TAK-242 medium	TAK-242 medium	TAK-242 LPS	TAK-242 LPS	TAK-242 LPS
WT (empty)	3.90625	3.90625	3.90625	8634.68	8364.925	5569.607	3.90625	3.90625	3.90625	39.0625	39.0625	39.0625
Tlr4-/- (empty)	3.90625	3.90625	3.90625	3.90625	3.90625	39.0625	3.90625	3.90625	3.90625	3.90625	19.85977	3.90625
Tlr4-/- (WT)	3.90625	3.90625	3.90625	1395.512	1696.131	2191.307	3.90625	3.90625	3.90625	3.90625	3.90625	3.90625
Tlr4-/- (C745A)	3.90625	3.90625	3.90625	545.0786	656.0188	811.3569	3.90625	3.90625	3.90625	501.1773	496.7957	757.2073
Tlr4-/- (C745S)	3.90625	3.90625	3.90625	3.90625	3.90625	39.0625	3.90625	3.90625	3.90625	3.90625	3.90625	3.90625
