# Supplementary material for: TLR4 endocytosis and endosomal TLR4 signaling are distinct and independent outcomes of TLR4 activation
Source: EMBO Rep. 2025 Apr 9;26(10):2740–66. doi: 10.1038/s44319-025-00444-2 (PMC12116916; doi:10.1038/s44319-025-00444-2)
Supplement: Supplementary file 5 — Source data Fig. 3 [file 44319_2025_444_MOESM5_ESM.zip › Figure 3/3HI/3H.csv]

	DMSO	DMSO	DMSO	TAK-242	TAK-242	TAK-242
medium	263.2333	195.333333	286.9	252.2333	187.3333	277.2
LPS	63.23333	61.33333	82.9	238.2333	191.3333	274.2
E. coli MG1655	86.23333	72.33333	106.9	340.2333	255.3333	345.2
E. coli EC958	98.23333	85.33333	103.9	353.2333	264.3333	373.2
E. coli CFT073	119.2333	85.33333	129.9	346.2333	221.3333	317.2
L. monocytogenes 10403S	244.2333	179.3333	274.9	230.2333	162.3333	275.2
