# Supplementary material for: TLR4 endocytosis and endosomal TLR4 signaling are distinct and independent outcomes of TLR4 activation
Source: EMBO Rep. 2025 Apr 9;26(10):2740–66. doi: 10.1038/s44319-025-00444-2 (PMC12116916; doi:10.1038/s44319-025-00444-2)
Supplement: Supplementary file 5 — Source data Fig. 3 [file 44319_2025_444_MOESM5_ESM.zip › Figure 3/3HI/3I-Il1b.csv]

	DMSO	DMSO	DMSO	TAK-242	TAK-242	TAK-242
medium	0.00137	0.002131	0.001149	0.001864	0.001946	0.001197
LPS	1.961444	3.387311	2.017426	0.001086	0.002932	0.000805
E. coli MG1655	3.317896	2.589235	2.503112	0.000425	0.0015	0.000513
E. coli EC958	1.373144	4.722477	1.933601	0.00027	0.000795	0.000335
E. coli CFT073	2.084457	6.216155	3.911319	0.000892	0.000486	0.000621
L. monocytogenes 10403S	1.490268	2.942855	1.923021	1.523178	3.519926	1.752951
