# Supplementary material for: TLR4 endocytosis and endosomal TLR4 signaling are distinct and independent outcomes of TLR4 activation
Source: EMBO Rep. 2025 Apr 9;26(10):2740–66. doi: 10.1038/s44319-025-00444-2 (PMC12116916; doi:10.1038/s44319-025-00444-2)
Supplement: Supplementary file 5 — Source data Fig. 3 [file 44319_2025_444_MOESM5_ESM.zip › Figure 3/3JK/3J.csv]

	0 μM	0 μM	0 μM	0 μM	1 μM	1 μM	1 μM	1 μM	3 μM	3 μM	3 μM	3 μM	10 μM	10 μM	10 μM	10 μM
WT DMSO	287	242.15	273.6		188	169.15	197.6		116	95.15	110.6		64	57.15	60.6
WT TAK242	278	248.15	260.6		269	233.15	250.6		254	236.15	231.6		240	217.15	232.6
Cd14-/- DMSO	302.8	210	240.75		191.8	133	171.75		112.8	68	97.75		75.8	37	57.75
Cd14-/- TAK242	288.8	201	231.75		290.8	191	232.75		287.8	191	231.75		266.8	183	213.75
