# Supplementary material for: TLR4 endocytosis and endosomal TLR4 signaling are distinct and independent outcomes of TLR4 activation
Source: EMBO Rep. 2025 Apr 9;26(10):2740–66. doi: 10.1038/s44319-025-00444-2 (PMC12116916; doi:10.1038/s44319-025-00444-2)
Supplement: Supplementary file 5 — Source data Fig. 3 [file 44319_2025_444_MOESM5_ESM.zip › Figure 3/3JK/3K.csv]

	0 EU/mL	0 EU/mL	0 EU/mL	0 EU/mL	10 EU/mL	10 EU/mL	10 EU/mL	10 EU/mL	100 EU/mL	100 EU/mL	100 EU/mL	100 EU/mL	1000 EU/mL	1000 EU/mL	1000 EU/mL	1000 EU/mL
WT DMSO	272	245.15	272.6		217	170.15	202.6		67	67.15	77.6		56	57.15	50.6
WT TAK242	264	239.15	261.6		270	237.15	275.6		262	235.15	271.6		255	223.15	255.6
Cd14-/- DMSO	294.8	206	240.75		293.8	206	246.75		289.8	193	236.75		276.8	196	223.75
Cd14-/- TAK242	297.8	198	232.75		283.8	197	237.75		297.8	198	231.75		278.8	203	234.75
