# Supplementary material for: TLR4 endocytosis and endosomal TLR4 signaling are distinct and independent outcomes of TLR4 activation
Source: EMBO Rep. 2025 Apr 9;26(10):2740–66. doi: 10.1038/s44319-025-00444-2 (PMC12116916; doi:10.1038/s44319-025-00444-2)
Supplement: Supplementary file 5 — Source data Fig. 3 [file 44319_2025_444_MOESM5_ESM.zip › Figure 3/Figure 3 (all quantification).xlsx]

## Sheet: 3B
	0 min	0 min	0 min	0 min	30 min	30 min	30 min	30 min	120 min	120 min	120 min	120 min	240 min	240 min	240 min	240 min
10 EU (DMSO)	185.85	208.6	224.6		159.85	193.6	197.6		133.85	152.6	159.6		106.85	115.6	115.6
10 EU (TAK242)	177.85	192.6	223.6		163.85	193.6	219.6		178.85	193.6	214.6		184.85	195.6	223.6
100 EU (DMSO)	188.85	209.6	229.6		113.85	144.6	123.6		56.85	64.6	59.6		29.85	34.6	21.7
100 EU (TAK242)	177.85	201.6	217.6		180.85	193.6	214.6		185.85	201.6	219.6		171.85	190.6	202.6
1000 EU (DMSO)	187.85	208.6	227.6		94.85	112.6	98.6		42.85	47.6	43.6		17.55	29.3	19.2
1000 EU (TAK242)	201.85	205.6	220.6		181.85	198.6	229.6		184.85	199.6	197.6		164.85	179.6	189.6
PAM (DMSO)		210.6	231.6	221.9		218.6	220.6	227.9		196.6	214.6	204.9		204.6	205.6	199.9
PAM (TAK242)		193.6	223.6	209.9		197.6	218.6	218.9		188.6	215.6	204.9		205.6	208.6	189.9

## Sheet: 3C-Ifnb1
	DMSO	DMSO	DMSO	DMSO	TAK-242	TAK-242	TAK-242	TAK-242
medium	7.77e-05	6.09e-05	2.59e-05	5.5e-05	3.96e-05	2.03e-05	1.39e-05	1.79e-05
LPS [10 EU/mL]	0.025398	0.021492	0.014293	0.023176	4.89e-05	1.95e-05	1.87e-05	2.93e-05
LPS [100 EU/mL]	0.123671	0.099961	0.072554	0.117036	4.04e-05	4.73e-05	3.78e-05	4.22e-05
LPS [1000 EU/mL]	0.189996	0.176388	0.116303	0.190581	2.38e-05	4.96e-05	2.39e-05	2.76e-05
Pam3CSK4	0.000955	0.001279	0.000775	0.00091	0.000724	0.000882	0.000923	0.000685

## Sheet: 3C-Il1b
	DMSO	DMSO	DMSO	DMSO	TAK-242	TAK-242	TAK-242	TAK-242
medium	0.002737	0.002581	0.004883	0.003689	0.001714	0.001577	0.00219	0.001849
LPS [10 EU/mL]	8.32849	11.0618	18.681	17.8396	0.001303	0.001768	0.002424	0.002314
LPS [100 EU/mL]	9.52779	13.4841	17.9831	20.0724	0.002605	0.002445	0.006881	0.004039
LPS [1000 EU/mL]	8.11158	8.6029	16.5475	13.6115	0.003623	0.0026	0.006514	0.005192
Pam3CSK4	5.35946	8.48057	13.6275	13.0997	6.11812	7.77194	12.2435	10.6928

## Sheet: 3D-IFNbeta
	DMSO	DMSO	DMSO	DMSO	TAK-242	TAK-242	TAK-242	TAK-242
medium	46.875	46.875	46.875	46.875	46.875	46.875	46.875	46.875
LPS [100 EU/mL]	2208.03	2155.01	1993.94	1740.74	46.875	46.875	46.875	46.875
Pam3CSK4	556.213	695.397	552.406	1215.89	693.048	442.063	557.544	505.068

## Sheet: 3D-IL6
	DMSO	DMSO	DMSO	DMSO	TAK-242	TAK-242	TAK-242	TAK-242
medium	39.063	39.6173	39.063	39.063	39.063	86.2891	39.063	64.1446
LPS [100 EU/mL]	3566.24	3102.47	3521.5	3737.42	39.063	39.063	41.9457	39.063
Pam3CSK4	362.74	294.519	345.394	350.422	385.313	334.774	442.081	407.456

## Sheet: 3F
	DMSO medium	DMSO medium	DMSO medium	DMSO medium	DMSO LPS	DMSO LPS	DMSO LPS	DMSO LPS	TAK-242 medium	TAK-242 medium	TAK-242 medium	TAK-242 medium	TAK-242 LPS	TAK-242 LPS	TAK-242 LPS	TAK-242 LPS
WT (empty)	100	100	100		8.51648	11.0204	6.11621		90.1099	131.429	95.7187		68.6813	145.714	81.6514
Tlr4-/- (WT)	100	100	100		43.1044	38.2966	66.2291		104.381	108.169	106.292		93.1855	100.753	102.037
Tlr4-/- (C745A)	100	100	100		51.104	47.7971	68.7722		104.14	93.1909	100.639		53.7259	47.352	64.5493
Tlr4-/- (C745S)	100	100	100		86.1584	98.9145	84.4451		104.472	102.909	101.933		79.1738	95.0065	85.2868

## Sheet: 3G
	DMSO medium	DMSO medium	DMSO medium	DMSO LPS	DMSO LPS	DMSO LPS	TAK-242 medium	TAK-242 medium	TAK-242 medium	TAK-242 LPS	TAK-242 LPS	TAK-242 LPS
WT (empty)	3.90625	3.90625	3.90625	8634.68	8364.92	5569.61	3.90625	3.90625	3.90625	39.0625	39.0625	39.0625
Tlr4-/- (empty)	3.90625	3.90625	3.90625	3.90625	3.90625	39.0625	3.90625	3.90625	3.90625	3.90625	19.8598	3.90625
Tlr4-/- (WT)	3.90625	3.90625	3.90625	1395.51	1696.13	2191.31	3.90625	3.90625	3.90625	3.90625	3.90625	3.90625
Tlr4-/- (C745A)	3.90625	3.90625	3.90625	545.079	656.019	811.357	3.90625	3.90625	3.90625	501.177	496.796	757.207
Tlr4-/- (C745S)	3.90625	3.90625	3.90625	3.90625	3.90625	39.0625	3.90625	3.90625	3.90625	3.90625	3.90625	3.90625

## Sheet: 3H
	DMSO	DMSO	DMSO	TAK-242	TAK-242	TAK-242
medium	263.233	195.333	286.9	252.233	187.333	277.2
LPS	63.2333	61.3333	82.9	238.233	191.333	274.2
E. coli MG1655	86.2333	72.3333	106.9	340.233	255.333	345.2
E. coli EC958	98.2333	85.3333	103.9	353.233	264.333	373.2
E. coli CFT073	119.233	85.3333	129.9	346.233	221.333	317.2
L. monocytogenes 10403S	244.233	179.333	274.9	230.233	162.333	275.2

## Sheet: 3I-Ifnb1
	DMSO	DMSO	DMSO	TAK-242	TAK-242	TAK-242
medium	0.00050244	0.00043343	8.8783e-10	0.00011808	0.00067216	0.00010918
LPS	1.51715	1.0361	0.376393	0.00046509	0.00032505	0.00010288
E. coli MG1655	1.04595	7.91035	1.30379	0.00026639	0.00058254	0.0004782
E. coli EC958	0.263344	0.579002	1.30751	0.00018899	0.00023994	0.00075581
E. coli CFT073	1.88985	5.56753	0.15964	0.00027114	0.00058067	2.7354e-10
L. monocytogenes 10403S	0.0378403	0.0157797	0.0122835	0.0215378	0.035692	0.00625943

## Sheet: 3I-Il1b
	DMSO	DMSO	DMSO	TAK-242	TAK-242	TAK-242
medium	0.00137	0.002131	0.001149	0.001864	0.001946	0.001197
LPS	1.96144	3.38731	2.01743	0.001086	0.002932	0.000805
E. coli MG1655	3.3179	2.58923	2.50311	0.000425	0.0015	0.000513
E. coli EC958	1.37314	4.72248	1.9336	0.00027	0.000795	0.000335
E. coli CFT073	2.08446	6.21615	3.91132	0.000892	0.000486	0.000621
L. monocytogenes 10403S	1.49027	2.94286	1.92302	1.52318	3.51993	1.75295

[truncated: 2 more sheets: 3J, 3K]
