# Supplementary material for: TLR4 endocytosis and endosomal TLR4 signaling are distinct and independent outcomes of TLR4 activation
Source: EMBO Rep. 2025 Apr 9;26(10):2740–66. doi: 10.1038/s44319-025-00444-2 (PMC12116916; doi:10.1038/s44319-025-00444-2)
Supplement: Supplementary file 6 — Source data Fig. 4 [file 44319_2025_444_MOESM6_ESM.zip]

Archive with 30 entries (28 files):
- Figure 4/4A/
- Figure 4/4A/20200321_HeJ DMSO 0EU_008.fcs
- Figure 4/4A/20200321_HeJ DMSO 1000EU_020.fcs
- Figure 4/4A/20200321_HeJ DMSO 100EU_016.fcs
- Figure 4/4A/20200321_HeJ DMSO 10EU_012.fcs
- Figure 4/4A/20200321_HeJ iso 1_004.fcs
- Figure 4/4A/20200321_HeJ iso 2_005.fcs
- Figure 4/4A/20200321_HeJ TAK 0EU_009.fcs
- Figure 4/4A/20200321_HeJ TAK 1000EU_021.fcs
- Figure 4/4A/20200321_HeJ TAK 100EU_017.fcs
- Figure 4/4A/20200321_HeJ TAK 10EU_013.fcs
- Figure 4/4A/20200321_HeN DMSO 0EU_006.fcs
- Figure 4/4A/20200321_HeN DMSO 1000EU_018.fcs
- Figure 4/4A/20200321_HeN DMSO 100EU_014.fcs
- Figure 4/4A/20200321_HeN DMSO 10EU_010.fcs
- Figure 4/4A/20200321_HeN iso 1_002.fcs
- Figure 4/4A/20200321_HeN iso 2_003.fcs
- Figure 4/4A/20200321_HeN TAK 0EU_007.fcs
- Figure 4/4A/20200321_HeN TAK 1000EU_019.fcs
- Figure 4/4A/20200321_HeN TAK 100EU_015.fcs
- Figure 4/4A/20200321_HeN TAK 10EU_011.fcs
- Figure 4/4A/20200321_unstained_001.fcs
- Figure 4/4A/4A.csv
- Figure 4/4A/4A.prism
- Figure 4/4CD/
- Figure 4/4CD/4C.csv
- Figure 4/4CD/4CD.prism
- Figure 4/4CD/4D - CXCL10.csv
- Figure 4/4CD/4D - IL6.csv
- Figure 4/Figure 4 (all quantification).xlsx
