# Supplementary material for: TLR4 endocytosis and endosomal TLR4 signaling are distinct and independent outcomes of TLR4 activation
Source: EMBO Rep. 2025 Apr 9;26(10):2740–66. doi: 10.1038/s44319-025-00444-2 (PMC12116916; doi:10.1038/s44319-025-00444-2)
Supplement: Supplementary file 6 — Source data Fig. 4 [file 44319_2025_444_MOESM6_ESM.zip › Figure 4/4A/4A.csv]

	0 EU/mL	0 EU/mL	0 EU/mL	0 EU/mL	10 EU/mL	10 EU/mL	10 EU/mL	10 EU/mL	100 EU/mL	100 EU/mL	100 EU/mL	100 EU/mL	1000 EU/mL	1000 EU/mL	1000 EU/mL	1000 EU/mL
C3H/HeN DMSO	276.1	244.8	246.7		143.1	128.8	142.7		53.1	44.8	32.7		38.1	45.8	39.7
C3H/HeJ DMSO	232.1	229.05	226.3		196.1	193.05	215.3		188.1	192.05	214.3		167.1	166.05	206.3
C3H/HeN TAK-242	252.1	247.8	245.7		273.1	249.8	199.7		260.1	242.8	181.7		253.1	230.8	157.7
C3H/HeJ TAK-242	216.1	201.05	220.3		211.1	229.05	205.3		205.1	204.05	208.3		212.1	204.05	168.3
