# Supplementary material for: TLR4 endocytosis and endosomal TLR4 signaling are distinct and independent outcomes of TLR4 activation
Source: EMBO Rep. 2025 Apr 9;26(10):2740–66. doi: 10.1038/s44319-025-00444-2 (PMC12116916; doi:10.1038/s44319-025-00444-2)
Supplement: Supplementary file 6 — Source data Fig. 4 [file 44319_2025_444_MOESM6_ESM.zip › Figure 4/4CD/4C.csv]

	0 min	0 min	0 min	0 min	120 min	120 min	120 min	120 min	240 min	240 min	240 min	240 min
WT (empty)	100	100	100	100	21.20418848	21.71052632	24.87725041	23.21144674	9.031413613	8.684210526	14.23895254	13.354531
Tlr4-/- (WT)	100	100	100	100	66.80805938	59.8864223	61.64069661	53.28907664	33.98727466	52.24574084	38.90925756	38.14121907
Tlr4-/- (ΔTIR)	100	100	100	100	111.5607698	106.8462084	116.8398614	106.657332	112.2462431	124.7484054	118.8116174	111.6216904
Tlr4-/- (P712H)	100	100	100	100	93.3462846	94.6089262	87.93432608	102.679659	106.21661	87.18515245	84.72699504	85.30247665
