# Supplementary material for: TLR4 endocytosis and endosomal TLR4 signaling are distinct and independent outcomes of TLR4 activation
Source: EMBO Rep. 2025 Apr 9;26(10):2740–66. doi: 10.1038/s44319-025-00444-2 (PMC12116916; doi:10.1038/s44319-025-00444-2)
Supplement: Supplementary file 6 — Source data Fig. 4 [file 44319_2025_444_MOESM6_ESM.zip › Figure 4/4CD/4D - CXCL10.csv]

	medium	medium	medium	medium	LPS	LPS	LPS	LPS
WT (empty)	88.26118	78.36779	111.4179	84.24286	3211.891	716.6952	4644.369	2719.631
Tlr4-/- (empty)	93.35893	75.61296	110.1665	76.82498	66.85257	75.14822	95.25894	77.78179
Tlr4-/- (WT)	88.39425	78.8656	92.91941	85.50424	688.5613	359.1347	425.7104	462.9931
Tlr4-/- (ΔTIR)	78.44721	101.0687	75.65446	71.59891	62.5	69.77549	71.83371	75.82041
Tlr4-/- (P712H)	98.66057	99.2239	83.12443	85.36017	62.5	76.41305	91.60468	62.5
