# Supplementary material for: TLR4 endocytosis and endosomal TLR4 signaling are distinct and independent outcomes of TLR4 activation
Source: EMBO Rep. 2025 Apr 9;26(10):2740–66. doi: 10.1038/s44319-025-00444-2 (PMC12116916; doi:10.1038/s44319-025-00444-2)
Supplement: Supplementary file 6 — Source data Fig. 4 [file 44319_2025_444_MOESM6_ESM.zip › Figure 4/4CD/4D - IL6.csv]

	medium	medium	medium	medium	LPS	LPS	LPS	LPS
WT (empty)	3.90625	3.90625	3.90625	3.90625	9131.198	7266.158	7177.977	7253.441
Tlr4-/- (empty)	3.90625	3.90625	3.90625	35.21498	3.90625	3.90625	3.90625	3.90625
Tlr4-/- (WT)	3.90625	3.90625	3.90625	3.90625	738.3171	798.8867	611.0157	299.4456
Tlr4-/- (ΔTIR)	3.90625	3.90625	3.90625	3.90625	3.90625	3.90625	3.90625	3.90625
Tlr4-/- (P712H)	3.90625	3.90625	3.90625	3.90625	3.90625	3.90625	3.90625	3.90625
