# Supplementary material for: TLR4 endocytosis and endosomal TLR4 signaling are distinct and independent outcomes of TLR4 activation
Source: EMBO Rep. 2025 Apr 9;26(10):2740–66. doi: 10.1038/s44319-025-00444-2 (PMC12116916; doi:10.1038/s44319-025-00444-2)
Supplement: Supplementary file 6 — Source data Fig. 4 [file 44319_2025_444_MOESM6_ESM.zip › Figure 4/Figure 4 (all quantification).xlsx]

## Sheet: 4A
	0 EU/mL	0 EU/mL	0 EU/mL	0 EU/mL	10 EU/mL	10 EU/mL	10 EU/mL	10 EU/mL	100 EU/mL	100 EU/mL	100 EU/mL	100 EU/mL	1000 EU/mL	1000 EU/mL	1000 EU/mL	1000 EU/mL
C3H/HeN DMSO	276.1	244.8	246.7		143.1	128.8	142.7		53.1	44.8	32.7		38.1	45.8	39.7
C3H/HeJ DMSO	232.1	229.05	226.3		196.1	193.05	215.3		188.1	192.05	214.3		167.1	166.05	206.3
C3H/HeN TAK-242	252.1	247.8	245.7		273.1	249.8	199.7		260.1	242.8	181.7		253.1	230.8	157.7
C3H/HeJ TAK-242	216.1	201.05	220.3		211.1	229.05	205.3		205.1	204.05	208.3		212.1	204.05	168.3

## Sheet: 4C
	0 min	0 min	0 min	0 min	120 min	120 min	120 min	120 min	240 min	240 min	240 min	240 min
WT (empty)	100	100	100	100	21.2042	21.7105	24.8773	23.2114	9.03141	8.68421	14.239	13.3545
Tlr4-/- (WT)	100	100	100	100	66.8081	59.8864	61.6407	53.2891	33.9873	52.2457	38.9093	38.1412
Tlr4-/- (ΔTIR)	100	100	100	100	111.561	106.846	116.84	106.657	112.246	124.748	118.812	111.622
Tlr4-/- (P712H)	100	100	100	100	93.3463	94.6089	87.9343	102.68	106.217	87.1852	84.727	85.3025

## Sheet: 4D - IL6
	medium	medium	medium	medium	LPS	LPS	LPS	LPS
WT (empty)	3.90625	3.90625	3.90625	3.90625	9131.2	7266.16	7177.98	7253.44
Tlr4-/- (empty)	3.90625	3.90625	3.90625	35.215	3.90625	3.90625	3.90625	3.90625
Tlr4-/- (WT)	3.90625	3.90625	3.90625	3.90625	738.317	798.887	611.016	299.446
Tlr4-/- (ΔTIR)	3.90625	3.90625	3.90625	3.90625	3.90625	3.90625	3.90625	3.90625
Tlr4-/- (P712H)	3.90625	3.90625	3.90625	3.90625	3.90625	3.90625	3.90625	3.90625

## Sheet: 4D - CXCL10
	medium	medium	medium	medium	LPS	LPS	LPS	LPS
WT (empty)	88.2612	78.3678	111.418	84.2429	3211.89	716.695	4644.37	2719.63
Tlr4-/- (empty)	93.3589	75.613	110.166	76.825	66.8526	75.1482	95.2589	77.7818
Tlr4-/- (WT)	88.3942	78.8656	92.9194	85.5042	688.561	359.135	425.71	462.993
Tlr4-/- (ΔTIR)	78.4472	101.069	75.6545	71.5989	62.5	69.7755	71.8337	75.8204
Tlr4-/- (P712H)	98.6606	99.2239	83.1244	85.3602	62.5	76.413	91.6047	62.5
