# Supplementary material for: TLR4 endocytosis and endosomal TLR4 signaling are distinct and independent outcomes of TLR4 activation
Source: EMBO Rep. 2025 Apr 9;26(10):2740–66. doi: 10.1038/s44319-025-00444-2 (PMC12116916; doi:10.1038/s44319-025-00444-2)
Supplement: Supplementary file 7 — Source data Fig. 5 [file 44319_2025_444_MOESM7_ESM.zip]

Archive with 140 entries (135 files):
- Figure 5/5A/
- Figure 5/5A/20190718_MYD 120m 0eu DMSO_046.fcs
- Figure 5/5A/20190718_MYD 120m 0eu TAK242_047.fcs
- Figure 5/5A/20190718_MYD 120m 1000eu DMSO_064.fcs
- Figure 5/5A/20190718_MYD 120m 1000eu TAK242_065.fcs
- Figure 5/5A/20190718_MYD 120m 100eu DMSO_058.fcs
- Figure 5/5A/20190718_MYD 120m 100eu TAK242_059.fcs
- Figure 5/5A/20190718_MYD 120m 10eu DMSO_052.fcs
- Figure 5/5A/20190718_MYD 120m 10eu TAK242_053.fcs
- Figure 5/5A/20190718_MYD iso1_004.fcs
- Figure 5/5A/20190718_MYD iso2_005.fcs
- Figure 5/5A/20190718_TRIF 120m 0eu DMSO_048.fcs
- Figure 5/5A/20190718_TRIF 120m 0eu TAK242_049.fcs
- Figure 5/5A/20190718_TRIF 120m 1000eu DMSO_066.fcs
- Figure 5/5A/20190718_TRIF 120m 1000eu TAK242_067.fcs
- Figure 5/5A/20190718_TRIF 120m 100eu DMSO_060.fcs
- Figure 5/5A/20190718_TRIF 120m 100eu TAK242_061.fcs
- Figure 5/5A/20190718_TRIF 120m 10eu DMSO_054.fcs
- Figure 5/5A/20190718_TRIF 120m 10eu TAK242_055.fcs
- Figure 5/5A/20190718_TRIF iso1_006.fcs
- Figure 5/5A/20190718_TRIF iso2_007.fcs
- Figure 5/5A/20190718_WT 120m 0eu DMSO_044.fcs
- Figure 5/5A/20190718_WT 120m 0eu TAK242_045.fcs
- Figure 5/5A/20190718_WT 120m 1000eu DMSO_062.fcs
- Figure 5/5A/20190718_WT 120m 1000eu TAK242_063.fcs
- Figure 5/5A/20190718_WT 120m 100eu DMSO_056.fcs
- Figure 5/5A/20190718_WT 120m 100eu TAK242_057.fcs
- Figure 5/5A/20190718_WT 120m 10eu DMSO_050.fcs
- Figure 5/5A/20190718_WT 120m 10eu TAK242_051.fcs
- Figure 5/5A/20190718_WT iso1_002.fcs
- Figure 5/5A/20190718_WT iso2_003.fcs
- Figure 5/5A/5A.csv
- Figure 5/5A/5A.prism
- Figure 5/5B/
- Figure 5/5B/20190907_MALko DMSO 0_045.fcs
- Figure 5/5B/20190907_MALko DMSO 10_051.fcs
- Figure 5/5B/20190907_MALko DMSO 100_057.fcs
- Figure 5/5B/20190907_MALko DMSO 1000_063.fcs
- Figure 5/5B/20190907_MALko iso1_004.fcs
- Figure 5/5B/20190907_MALko iso2_005.fcs
- Figure 5/5B/20190907_MALko TAK 0_048.fcs
- Figure 5/5B/20190907_MALko TAK 10_054.fcs
- Figure 5/5B/20190907_MALko TAK 100_060.fcs
- Figure 5/5B/20190907_MALko TAK 1000_066.fcs
- Figure 5/5B/20190907_WT DMSO 0_044.fcs
- Figure 5/5B/20190907_WT DMSO 10_050.fcs
- Figure 5/5B/20190907_WT DMSO 100_056.fcs
- Figure 5/5B/20190907_WT DMSO 1000_062.fcs
- Figure 5/5B/20190907_WT iso1_002.fcs
- Figure 5/5B/20190907_WT iso2_003.fcs
- Figure 5/5B/20190907_WT TAK 0_047.fcs
- Figure 5/5B/20190907_WT TAK 10_053.fcs
- Figure 5/5B/20190907_WT TAK 100_059.fcs
- Figure 5/5B/20190907_WT TAK 1000_065.fcs
- Figure 5/5B/5B.csv
- Figure 5/5B/5B.prism
- Figure 5/5C/
- Figure 5/5C/20200128_BCAPko DMSO 0EU_046.fcs
- Figure 5/5C/20200128_BCAPko DMSO 1000EU_064.fcs
- Figure 5/5C/20200128_BCAPko DMSO 100EU_058.fcs
- Figure 5/5C/20200128_BCAPko DMSO 10EU_052.fcs
- Figure 5/5C/20200128_BCAPko isotype 1_004.fcs
- Figure 5/5C/20200128_BCAPko isotype 2_005.fcs
- Figure 5/5C/20200128_BCAPko TAK 0EU_047.fcs
- Figure 5/5C/20200128_BCAPko TAK 1000EU_065.fcs
- Figure 5/5C/20200128_BCAPko TAK 100EU_059.fcs
- Figure 5/5C/20200128_BCAPko TAK 10EU_053.fcs
- Figure 5/5C/20200128_Jax DMSO 0EU_048.fcs
- Figure 5/5C/20200128_Jax DMSO 1000EU_066.fcs
- Figure 5/5C/20200128_Jax DMSO 100EU_060.fcs
- Figure 5/5C/20200128_Jax DMSO 10EU_054.fcs
- Figure 5/5C/20200128_Jax isotype 1_006.fcs
- Figure 5/5C/20200128_Jax isotype 2_007.fcs
- Figure 5/5C/20200128_Jax TAK 0EU_049.fcs
- Figure 5/5C/20200128_Jax TAK 1000EU_067.fcs
- Figure 5/5C/20200128_Jax TAK 100EU_061.fcs
- Figure 5/5C/20200128_Jax TAK 10EU_055.fcs
- Figure 5/5C/5C.csv
- Figure 5/5C/5C.prism
- Figure 5/5DE/
- Figure 5/5DE/5D-1.csv
- Figure 5/5DE/5D-2.csv
- Figure 5/5DE/5DE.prism
- Figure 5/5DE/5E-1.csv
- Figure 5/5DE/5E-2.csv
- Figure 5/5F/
- Figure 5/5F/5F.csv
- Figure 5/5F/5F.prism
- Figure 5/5F/EXP1_DMSO 1Z105_005.fcs
- Figure 5/5F/EXP1_DMSO isotype_002.fcs
- Figure 5/5F/EXP1_DMSO LPS_004.fcs
- Figure 5/5F/EXP1_DMSO medium_003.fcs
- Figure 5/5F/EXP1_IKK16 1Z105_013.fcs
- Figure 5/5F/EXP1_IKK16 isotype_010.fcs
- Figure 5/5F/EXP1_IKK16 LPS_012.fcs
- Figure 5/5F/EXP1_IKK16 medium_011.fcs
- Figure 5/5F/EXP1_SC514 1Z105_017.fcs
- Figure 5/5F/EXP1_SC514 isotype_014.fcs
- Figure 5/5F/EXP1_SC514 LPS_016.fcs
- Figure 5/5F/EXP1_SC514 medium_015.fcs
- Figure 5/5F/EXP1_TAK242 1Z105_009.fcs
- Figure 5/5F/EXP1_TAK242 isotype_006.fcs
- Figure 5/5F/EXP1_TAK242 LPS_008.fcs
- Figure 5/5F/EXP1_TAK242 medium_007.fcs
- Figure 5/5F/EXP1_unstained_001.fcs
- Figure 5/5F/EXP2_DMSO 1Z105_022.fcs
- Figure 5/5F/EXP2_DMSO isotype_019.fcs
- Figure 5/5F/EXP2_DMSO LPS_021.fcs
- Figure 5/5F/EXP2_DMSO medium_020.fcs
- Figure 5/5F/EXP2_IKK16 1Z105_030.fcs
- Figure 5/5F/EXP2_IKK16 isotype_027.fcs
- Figure 5/5F/EXP2_IKK16 LPS_029.fcs
- Figure 5/5F/EXP2_IKK16 medium_028.fcs
- Figure 5/5F/EXP2_SC514 1Z105_034.fcs
- Figure 5/5F/EXP2_SC514 isotype_031.fcs
- Figure 5/5F/EXP2_SC514 LPS_033.fcs
- Figure 5/5F/EXP2_SC514 medium_032.fcs
- Figure 5/5F/EXP2_TAK242 1Z105_026.fcs
- Figure 5/5F/EXP2_TAK242 isotype_023.fcs
- Figure 5/5F/EXP2_TAK242 LPS_025.fcs
- Figure 5/5F/EXP2_TAK242 medium_024.fcs
- Figure 5/5F/EXP2_unstained_018.fcs
- Figure 5/5F/EXP3_DMSO 1Z105_039.fcs
- Figure 5/5F/EXP3_DMSO isotype_036.fcs
- Figure 5/5F/EXP3_DMSO LPS_038.fcs
- Figure 5/5F/EXP3_DMSO medium_037.fcs
- Figure 5/5F/EXP3_IKK16 1Z105_047.fcs
- Figure 5/5F/EXP3_IKK16 isotype_044.fcs
- Figure 5/5F/EXP3_IKK16 LPS_046.fcs
- Figure 5/5F/EXP3_IKK16 medium_045.fcs
- Figure 5/5F/EXP3_SC514 1Z105_051.fcs
- Figure 5/5F/EXP3_SC514 isotype_048.fcs
- Figure 5/5F/EXP3_SC514 LPS_050.fcs
- Figure 5/5F/EXP3_SC514 medium_049.fcs
- Figure 5/5F/EXP3_TAK242 1Z105_043.fcs
- Figure 5/5F/EXP3_TAK242 isotype_040.fcs
- Figure 5/5F/EXP3_TAK242 LPS_042.fcs
- Figure 5/5F/EXP3_TAK242 medium_041.fcs
- Figure 5/5F/EXP3_unstained_035.fcs
- Figure 5/Figure 5 (all quantification).xlsx
