# Supplementary material for: TLR4 endocytosis and endosomal TLR4 signaling are distinct and independent outcomes of TLR4 activation
Source: EMBO Rep. 2025 Apr 9;26(10):2740–66. doi: 10.1038/s44319-025-00444-2 (PMC12116916; doi:10.1038/s44319-025-00444-2)
Supplement: Supplementary file 7 — Source data Fig. 5 [file 44319_2025_444_MOESM7_ESM.zip › Figure 5/5A/5A.csv]

	0 EU/mL	0 EU/mL	0 EU/mL	0 EU/mL	10 EU/mL	10 EU/mL	10 EU/mL	10 EU/mL	100 EU/mL	100 EU/mL	100 EU/mL	100 EU/mL	1000 EU/mL	1000 EU/mL	1000 EU/mL	1000 EU/mL
WT DMSO	226.85	210	259	240.85	168.85	178	239	212.85	72.85	102	134	106.85	44.85	62	80	66.85
WT TAK-242	223.85	195	244	239.85	212.85	198	253	238.85	222.85	201	250	239.85	199.85	190	245	238.85
MyD88-/- DMSO	199.25	230.3	249.85	225.25	179.25	207.3	213.85	193.25	95.25	139.3	141.85	127.25	58.25	90.3	96.85	53.25
MyD88-/- TAK242	209.25	210.3	241.85	216.25	197.25	211.3	222.85	220.25	196.25	206.3	235.85	207.25	201.25	220.3	236.85	213.25
Trif-/- DMSO		195.5	252.85	252.3		182.5	222.85	235.3		102.5	135.85	159.3		55.5	70.85	98.3
Trif-/- TAK242		199.5	252.85	236.3		205.5	244.85	246.3		189.5	227.85	255.3		192.5	237.85	230.3
