# Supplementary material for: TLR4 endocytosis and endosomal TLR4 signaling are distinct and independent outcomes of TLR4 activation
Source: EMBO Rep. 2025 Apr 9;26(10):2740–66. doi: 10.1038/s44319-025-00444-2 (PMC12116916; doi:10.1038/s44319-025-00444-2)
Supplement: Supplementary file 7 — Source data Fig. 5 [file 44319_2025_444_MOESM7_ESM.zip › Figure 5/5B/5B.csv]

	0 EU/mL	0 EU/mL	0 EU/mL	0 EU/mL	0 EU/mL	0 EU/mL	0 EU/mL	0 EU/mL	10 EU/mL	10 EU/mL	10 EU/mL	10 EU/mL	10 EU/mL	10 EU/mL	10 EU/mL	10 EU/mL	100 EU/mL	100 EU/mL	100 EU/mL	100 EU/mL	100 EU/mL	100 EU/mL	100 EU/mL	100 EU/mL	1000 EU/mL	1000 EU/mL	1000 EU/mL	1000 EU/mL	1000 EU/mL	1000 EU/mL	1000 EU/mL	1000 EU/mL
WT DMSO	241.25	251.75	262.45						147.25	178.75	227.45						47.25	77.75	96.45						24.25	54.75	69.45
WT TAK-242	216.25	251.75	266.45						204.25	240.75	265.45						189.25	246.75	254.45						170.25	227.75	253.45
MAL-/- DMSO	272.5	234.15	253.9						201.5	182.15	214.9						102.5	87.15	106.9						55.5	53.15	63.9
MAL-/- TAK-242	251.5	215.15	230.9						223.5	218.15	242.9						227.5	206.15	238.9						233.5	214.15	216.9
