# Supplementary material for: TLR4 endocytosis and endosomal TLR4 signaling are distinct and independent outcomes of TLR4 activation
Source: EMBO Rep. 2025 Apr 9;26(10):2740–66. doi: 10.1038/s44319-025-00444-2 (PMC12116916; doi:10.1038/s44319-025-00444-2)
Supplement: Supplementary file 7 — Source data Fig. 5 [file 44319_2025_444_MOESM7_ESM.zip › Figure 5/5C/5C.csv]

	0 EU/mL	0 EU/mL	0 EU/mL	10 EU/mL	10 EU/mL	10 EU/mL	100 EU/mL	100 EU/mL	100 EU/mL	1000 EU/mL	1000 EU/mL	1000 EU/mL
WT DMSO	233.8	245	243.1	176.8	186	152.1	80.8	68	66.1	44.8	46	45.1
WT TAK-242	212.8	221	229.1	213.8	236	206.1	212.8	230	227.1	203.8	219	218.1
BCAP-/- DMSO	259.35	251.95	235.75	194.35	175.95	189.75	79.35	74.95	90.75	55.35	48.95	42.75
BCAP-/- TAK-242	251.35	237.95	231.75	256.35	237.95	219.75	252.35	239.95	216.75	248.35	232.95	217.75
