# Supplementary material for: TLR4 endocytosis and endosomal TLR4 signaling are distinct and independent outcomes of TLR4 activation
Source: EMBO Rep. 2025 Apr 9;26(10):2740–66. doi: 10.1038/s44319-025-00444-2 (PMC12116916; doi:10.1038/s44319-025-00444-2)
Supplement: Supplementary file 7 — Source data Fig. 5 [file 44319_2025_444_MOESM7_ESM.zip › Figure 5/5DE/5D-1.csv]

	0 min	0 min	0 min	0 min	30 min	30 min	30 min	30 min	120 min	120 min	120 min	120 min	240 min	240 min	240 min	240 min
DMSO	585	550	514		436	371	319		198	182	139		78	63	36
TAK-242	541	480	500		547	486	504		491	494	492		582	465	486
BAY 11-7082	570	490	512		530	459	574		632	593	514		545	714	493
IKK-16	585	560	528		503	393	394		279	167	229		250	167	231
SB203580	606	552	535		452	384	301		189	195	140		85	77	57
MRT67307	613	546	513		426	338	302		165	156	121		53	59	39
