# Supplementary material for: TLR4 endocytosis and endosomal TLR4 signaling are distinct and independent outcomes of TLR4 activation
Source: EMBO Rep. 2025 Apr 9;26(10):2740–66. doi: 10.1038/s44319-025-00444-2 (PMC12116916; doi:10.1038/s44319-025-00444-2)
Supplement: Supplementary file 7 — Source data Fig. 5 [file 44319_2025_444_MOESM7_ESM.zip › Figure 5/5DE/5D-2.csv]

	0 min	0 min	0 min	30 min	30 min	30 min	120 min	120 min	120 min	240 min	240 min	240 min
DMSO	317	380	348	227	249	218	120	109	88	77	62	37
ERKi	306	342	315	182	237	201	82	103	78	28	48	21
JNKi	318	377	377	205	283	230	106	104	102	38	59	40
