# Supplementary material for: TLR4 endocytosis and endosomal TLR4 signaling are distinct and independent outcomes of TLR4 activation
Source: EMBO Rep. 2025 Apr 9;26(10):2740–66. doi: 10.1038/s44319-025-00444-2 (PMC12116916; doi:10.1038/s44319-025-00444-2)
Supplement: Supplementary file 7 — Source data Fig. 5 [file 44319_2025_444_MOESM7_ESM.zip › Figure 5/5DE/5E-1.csv]

	0 min	0 min	0 min	0 min	30 min	30 min	30 min	30 min	120 min	120 min	120 min	120 min	240 min	240 min	240 min	240 min
DMSO	590	536	534		385	325	267		163	150	112		90	82	62
TAK-242	541	498	412		538	480	456		534	465	473		565	490	479
BAY 11-7082	514	524	650		544	447	532		458	586	642		480	572	533
IKK-16	607	564	521		502	382	412		320	259	336		320	249	264
SB203580	606	558	551		378	339	279		182	163	146		106	106	60
MRT67307	626	544	477		408	311	251		165	149	118		89	74	66
