# Supplementary material for: TLR4 endocytosis and endosomal TLR4 signaling are distinct and independent outcomes of TLR4 activation
Source: EMBO Rep. 2025 Apr 9;26(10):2740–66. doi: 10.1038/s44319-025-00444-2 (PMC12116916; doi:10.1038/s44319-025-00444-2)
Supplement: Supplementary file 7 — Source data Fig. 5 [file 44319_2025_444_MOESM7_ESM.zip › Figure 5/5DE/5E-2.csv]

	0 min	0 min	0 min	30 min	30 min	30 min	120 min	120 min	120 min	240 min	240 min	240 min
DMSO	345	378	372	219	211	225	117	117	106	81	77	69
ERKi	285	356	322	187	225	209	75	111	83	39	77	46
JNKi	323	366	370	211	228	254	95	111	102	58	78	60
