# Supplementary material for: TLR4 endocytosis and endosomal TLR4 signaling are distinct and independent outcomes of TLR4 activation
Source: EMBO Rep. 2025 Apr 9;26(10):2740–66. doi: 10.1038/s44319-025-00444-2 (PMC12116916; doi:10.1038/s44319-025-00444-2)
Supplement: Supplementary file 7 — Source data Fig. 5 [file 44319_2025_444_MOESM7_ESM.zip › Figure 5/5F/5F.csv]

DMSO medium	DMSO LPS	DMSO 1Z105	TAK-242 medium	TAK-242 LPS	TAK-242 1Z105	IKK-16 medium	IKK-16 LPS	IKK-16 1Z105	SC-514 medium	SC-514 LPS	SC-514 1Z105
262.3	83.3	54.3	260.6	223.6	216.6	232.4	114.4	156.4	223	74	50
281	96	67	284	253	243	165	126	155	236.2	107.2	164.2
274	80	45	223	249	275	232	155	148	248	100	89
