# Supplementary material for: TLR4 endocytosis and endosomal TLR4 signaling are distinct and independent outcomes of TLR4 activation
Source: EMBO Rep. 2025 Apr 9;26(10):2740–66. doi: 10.1038/s44319-025-00444-2 (PMC12116916; doi:10.1038/s44319-025-00444-2)
Supplement: Supplementary file 7 — Source data Fig. 5 [file 44319_2025_444_MOESM7_ESM.zip › Figure 5/Figure 5 (all quantification).xlsx]

## Sheet: 5A
	0 EU/mL	0 EU/mL	0 EU/mL	0 EU/mL	10 EU/mL	10 EU/mL	10 EU/mL	10 EU/mL	100 EU/mL	100 EU/mL	100 EU/mL	100 EU/mL	1000 EU/mL	1000 EU/mL	1000 EU/mL	1000 EU/mL
WT DMSO	226.85	210	259	240.85	168.85	178	239	212.85	72.85	102	134	106.85	44.85	62	80	66.85
WT TAK-242	223.85	195	244	239.85	212.85	198	253	238.85	222.85	201	250	239.85	199.85	190	245	238.85
MyD88-/- DMSO	199.25	230.3	249.85	225.25	179.25	207.3	213.85	193.25	95.25	139.3	141.85	127.25	58.25	90.3	96.85	53.25
MyD88-/- TAK242	209.25	210.3	241.85	216.25	197.25	211.3	222.85	220.25	196.25	206.3	235.85	207.25	201.25	220.3	236.85	213.25
Trif-/- DMSO		195.5	252.85	252.3		182.5	222.85	235.3		102.5	135.85	159.3		55.5	70.85	98.3
Trif-/- TAK242		199.5	252.85	236.3		205.5	244.85	246.3		189.5	227.85	255.3		192.5	237.85	230.3

## Sheet: 5B
	0 EU/mL	0 EU/mL	0 EU/mL	0 EU/mL	0 EU/mL	0 EU/mL	0 EU/mL	0 EU/mL	10 EU/mL	10 EU/mL	10 EU/mL	10 EU/mL	10 EU/mL	10 EU/mL	10 EU/mL	10 EU/mL	100 EU/mL	100 EU/mL	100 EU/mL	100 EU/mL	100 EU/mL	100 EU/mL	100 EU/mL	100 EU/mL	1000 EU/mL	1000 EU/mL	1000 EU/mL	1000 EU/mL	1000 EU/mL	1000 EU/mL	1000 EU/mL	1000 EU/mL
WT DMSO	241.25	251.75	262.45						147.25	178.75	227.45						47.25	77.75	96.45						24.25	54.75	69.45
WT TAK-242	216.25	251.75	266.45						204.25	240.75	265.45						189.25	246.75	254.45						170.25	227.75	253.45
MAL-/- DMSO	272.5	234.15	253.9						201.5	182.15	214.9						102.5	87.15	106.9						55.5	53.15	63.9
MAL-/- TAK-242	251.5	215.15	230.9						223.5	218.15	242.9						227.5	206.15	238.9						233.5	214.15	216.9

## Sheet: 5C
	0 EU/mL	0 EU/mL	0 EU/mL	10 EU/mL	10 EU/mL	10 EU/mL	100 EU/mL	100 EU/mL	100 EU/mL	1000 EU/mL	1000 EU/mL	1000 EU/mL
WT DMSO	233.8	245	243.1	176.8	186	152.1	80.8	68	66.1	44.8	46	45.1
WT TAK-242	212.8	221	229.1	213.8	236	206.1	212.8	230	227.1	203.8	219	218.1
BCAP-/- DMSO	259.35	251.95	235.75	194.35	175.95	189.75	79.35	74.95	90.75	55.35	48.95	42.75
BCAP-/- TAK-242	251.35	237.95	231.75	256.35	237.95	219.75	252.35	239.95	216.75	248.35	232.95	217.75

## Sheet: 5D-1
	0 min	0 min	0 min	0 min	30 min	30 min	30 min	30 min	120 min	120 min	120 min	120 min	240 min	240 min	240 min	240 min
DMSO	585	550	514		436	371	319		198	182	139		78	63	36
TAK-242	541	480	500		547	486	504		491	494	492		582	465	486
BAY 11-7082	570	490	512		530	459	574		632	593	514		545	714	493
IKK-16	585	560	528		503	393	394		279	167	229		250	167	231
SB203580	606	552	535		452	384	301		189	195	140		85	77	57
MRT67307	613	546	513		426	338	302		165	156	121		53	59	39

## Sheet: 5D-2
	0 min	0 min	0 min	30 min	30 min	30 min	120 min	120 min	120 min	240 min	240 min	240 min
DMSO	317	380	348	227	249	218	120	109	88	77	62	37
ERKi	306	342	315	182	237	201	82	103	78	28	48	21
JNKi	318	377	377	205	283	230	106	104	102	38	59	40

## Sheet: 5E-1
	0 min	0 min	0 min	0 min	30 min	30 min	30 min	30 min	120 min	120 min	120 min	120 min	240 min	240 min	240 min	240 min
DMSO	590	536	534		385	325	267		163	150	112		90	82	62
TAK-242	541	498	412		538	480	456		534	465	473		565	490	479
BAY 11-7082	514	524	650		544	447	532		458	586	642		480	572	533
IKK-16	607	564	521		502	382	412		320	259	336		320	249	264
SB203580	606	558	551		378	339	279		182	163	146		106	106	60
MRT67307	626	544	477		408	311	251		165	149	118		89	74	66

## Sheet: 5E-2
	0 min	0 min	0 min	30 min	30 min	30 min	120 min	120 min	120 min	240 min	240 min	240 min
DMSO	345	378	372	219	211	225	117	117	106	81	77	69
ERKi	285	356	322	187	225	209	75	111	83	39	77	46
JNKi	323	366	370	211	228	254	95	111	102	58	78	60

## Sheet: 5F
DMSO medium	DMSO LPS	DMSO 1Z105	TAK-242 medium	TAK-242 LPS	TAK-242 1Z105	IKK-16 medium	IKK-16 LPS	IKK-16 1Z105	SC-514 medium	SC-514 LPS	SC-514 1Z105
262.3	83.3	54.3	260.6	223.6	216.6	232.4	114.4	156.4	223	74	50
281	96	67	284	253	243	165	126	155	236.2	107.2	164.2
274	80	45	223	249	275	232	155	148	248	100	89
