# Supplementary material for: TLR4 endocytosis and endosomal TLR4 signaling are distinct and independent outcomes of TLR4 activation
Source: EMBO Rep. 2025 Apr 9;26(10):2740–66. doi: 10.1038/s44319-025-00444-2 (PMC12116916; doi:10.1038/s44319-025-00444-2)
Supplement: Supplementary file 8 — Source data Fig. 6 [file 44319_2025_444_MOESM8_ESM.zip]

Archive with 131 entries (129 files):
- Figure 6/6AB/
- Figure 6/6AB/6A.csv
- Figure 6/6AB/6AB.prism
- Figure 6/6AB/6B.csv
- Figure 6/6AB/Ub cascade inhibitors_BAY117082 1Z105 0min_095.fcs
- Figure 6/6AB/Ub cascade inhibitors_BAY117082 1Z105 120min_097.fcs
- Figure 6/6AB/Ub cascade inhibitors_BAY117082 1Z105 240min_098.fcs
- Figure 6/6AB/Ub cascade inhibitors_BAY117082 1Z105 30min_096.fcs
- Figure 6/6AB/Ub cascade inhibitors_BAY117082 isotype (1Z105)_068.fcs
- Figure 6/6AB/Ub cascade inhibitors_BAY117082 isotype (LPS)_067.fcs
- Figure 6/6AB/Ub cascade inhibitors_BAY117082 LPS 0min_091.fcs
- Figure 6/6AB/Ub cascade inhibitors_BAY117082 LPS 120min_093.fcs
- Figure 6/6AB/Ub cascade inhibitors_BAY117082 LPS 240min_094.fcs
- Figure 6/6AB/Ub cascade inhibitors_BAY117082 LPS 30min_092.fcs
- Figure 6/6AB/Ub cascade inhibitors_DMSO 1Z105 0min_079.fcs
- Figure 6/6AB/Ub cascade inhibitors_DMSO 1Z105 120min_081.fcs
- Figure 6/6AB/Ub cascade inhibitors_DMSO 1Z105 240min_082.fcs
- Figure 6/6AB/Ub cascade inhibitors_DMSO 1Z105 30min_080.fcs
- Figure 6/6AB/Ub cascade inhibitors_DMSO isotype (1Z105)_064.fcs
- Figure 6/6AB/Ub cascade inhibitors_DMSO isotype (LPS)_063.fcs
- Figure 6/6AB/Ub cascade inhibitors_DMSO LPS 0min_075.fcs
- Figure 6/6AB/Ub cascade inhibitors_DMSO LPS 120min_077.fcs
- Figure 6/6AB/Ub cascade inhibitors_DMSO LPS 240min_078.fcs
- Figure 6/6AB/Ub cascade inhibitors_DMSO LPS 30min_076.fcs
- Figure 6/6AB/Ub cascade inhibitors_MG132 1Z105 0min_119.fcs
- Figure 6/6AB/Ub cascade inhibitors_MG132 1Z105 120min_121.fcs
- Figure 6/6AB/Ub cascade inhibitors_MG132 1Z105 240min_122.fcs
- Figure 6/6AB/Ub cascade inhibitors_MG132 1Z105 30min_120.fcs
- Figure 6/6AB/Ub cascade inhibitors_MG132 isotype (1Z105)_074.fcs
- Figure 6/6AB/Ub cascade inhibitors_MG132 isotype (LPS)_073.fcs
- Figure 6/6AB/Ub cascade inhibitors_MG132 LPS 0min_115.fcs
- Figure 6/6AB/Ub cascade inhibitors_MG132 LPS 120min_117.fcs
- Figure 6/6AB/Ub cascade inhibitors_MG132 LPS 240min_118.fcs
- Figure 6/6AB/Ub cascade inhibitors_MG132 LPS 30min_116.fcs
- Figure 6/6AB/Ub cascade inhibitors_NSC694923 1Z105 30min_104.fcs
- Figure 6/6AB/Ub cascade inhibitors_NSC697923 1Z105 0min_103.fcs
- Figure 6/6AB/Ub cascade inhibitors_NSC697923 1Z105 120min_105.fcs
- Figure 6/6AB/Ub cascade inhibitors_NSC697923 1Z105 240min_106.fcs
- Figure 6/6AB/Ub cascade inhibitors_NSC697923 isotype (1Z105)_070.fcs
- Figure 6/6AB/Ub cascade inhibitors_NSC697923 isotype (LPS)_069.fcs
- Figure 6/6AB/Ub cascade inhibitors_NSC697923 LPS 0min_099.fcs
- Figure 6/6AB/Ub cascade inhibitors_NSC697923 LPS 120min_101.fcs
- Figure 6/6AB/Ub cascade inhibitors_NSC697923 LPS 240min_102.fcs
- Figure 6/6AB/Ub cascade inhibitors_NSC697923 LPS 30min_100.fcs
- Figure 6/6AB/Ub cascade inhibitors_PYR41 1Z105 0min_111.fcs
- Figure 6/6AB/Ub cascade inhibitors_PYR41 1Z105 120min_113.fcs
- Figure 6/6AB/Ub cascade inhibitors_PYR41 1Z105 240min_114.fcs
- Figure 6/6AB/Ub cascade inhibitors_PYR41 1Z105 30min_112.fcs
- Figure 6/6AB/Ub cascade inhibitors_PYR41 isotype (1Z105)_072.fcs
- Figure 6/6AB/Ub cascade inhibitors_PYR41 isotype (LPS)_071.fcs
- Figure 6/6AB/Ub cascade inhibitors_PYR41 LPS 0min_107.fcs
- Figure 6/6AB/Ub cascade inhibitors_PYR41 LPS 120min_109.fcs
- Figure 6/6AB/Ub cascade inhibitors_PYR41 LPS 240min_110.fcs
- Figure 6/6AB/Ub cascade inhibitors_PYR41 LPS 30min_108.fcs
- Figure 6/6AB/Ub cascade inhibitors_TAK242 1Z105 0min_087.fcs
- Figure 6/6AB/Ub cascade inhibitors_TAK242 1Z105 120min_089.fcs
- Figure 6/6AB/Ub cascade inhibitors_TAK242 1Z105 240min_090.fcs
- Figure 6/6AB/Ub cascade inhibitors_TAK242 1Z105 30min_088.fcs
- Figure 6/6AB/Ub cascade inhibitors_TAK242 isotype (1Z105)_066.fcs
- Figure 6/6AB/Ub cascade inhibitors_TAK242 isotype (LPS)_065.fcs
- Figure 6/6AB/Ub cascade inhibitors_TAK242 LPS 0min_083.fcs
- Figure 6/6AB/Ub cascade inhibitors_TAK242 LPS 120min_085.fcs
- Figure 6/6AB/Ub cascade inhibitors_TAK242 LPS 240min_086.fcs
- Figure 6/6AB/Ub cascade inhibitors_TAK242 LPS 30min_084.fcs
- Figure 6/6AB/Ub cascade inhibitors_unstained_062.fcs
- Figure 6/6CD/
- Figure 6/6CD/20220623_DMSO1 1Z105 0min_008.fcs
- Figure 6/6CD/20220623_DMSO1 1Z105 120min_010.fcs
- Figure 6/6CD/20220623_DMSO1 1Z105 240min_011.fcs
- Figure 6/6CD/20220623_DMSO1 1Z105 30min_009.fcs
- Figure 6/6CD/20220623_DMSO1 1Z105 isotype_007.fcs
- Figure 6/6CD/20220623_DMSO1 LPS 0min_003.fcs
- Figure 6/6CD/20220623_DMSO1 LPS 120min_005.fcs
- Figure 6/6CD/20220623_DMSO1 LPS 240min_006.fcs
- Figure 6/6CD/20220623_DMSO1 LPS 30min_004.fcs
- Figure 6/6CD/20220623_DMSO1 LPS isotype_002.fcs
- Figure 6/6CD/20220623_DMSO2 1Z105 0min_018.fcs
- Figure 6/6CD/20220623_DMSO2 1Z105 120min_020.fcs
- Figure 6/6CD/20220623_DMSO2 1Z105 240min_021.fcs
- Figure 6/6CD/20220623_DMSO2 1Z105 30min_019.fcs
- Figure 6/6CD/20220623_DMSO2 1Z105 isotype_017.fcs
- Figure 6/6CD/20220623_DMSO2 LPS 0min_013.fcs
- Figure 6/6CD/20220623_DMSO2 LPS 120min_015.fcs
- Figure 6/6CD/20220623_DMSO2 LPS 240min_016.fcs
- Figure 6/6CD/20220623_DMSO2 LPS 30min_014.fcs
- Figure 6/6CD/20220623_DMSO2 LPS isotype_012.fcs
- Figure 6/6CD/20220623_NEDDi 1Z105 0min_068.fcs
- Figure 6/6CD/20220623_NEDDi 1Z105 120min_070.fcs
- Figure 6/6CD/20220623_NEDDi 1Z105 240min_071.fcs
- Figure 6/6CD/20220623_NEDDi 1Z105 30min_069.fcs
- Figure 6/6CD/20220623_NEDDi 1Z105 isotype_067.fcs
- Figure 6/6CD/20220623_NEDDi LPS 0min_063.fcs
- Figure 6/6CD/20220623_NEDDi LPS 120min_065.fcs
- Figure 6/6CD/20220623_NEDDi LPS 240min_066.fcs
- Figure 6/6CD/20220623_NEDDi LPS 30min_064.fcs
- Figure 6/6CD/20220623_NEDDi LPS isotype_062.fcs
- Figure 6/6CD/20220623_SUMOi 1Z105 0min_078.fcs
- Figure 6/6CD/20220623_SUMOi 1Z105 120min_080.fcs
- Figure 6/6CD/20220623_SUMOi 1Z105 240min_081.fcs
- Figure 6/6CD/20220623_SUMOi 1Z105 30min_079.fcs
- Figure 6/6CD/20220623_SUMOi 1Z105 isotype_077.fcs
- Figure 6/6CD/20220623_SUMOi LPS 0min_073.fcs
- Figure 6/6CD/20220623_SUMOi LPS 120min_075.fcs
- Figure 6/6CD/20220623_SUMOi LPS 240min_076.fcs
- Figure 6/6CD/20220623_SUMOi LPS 30min_074.fcs
- Figure 6/6CD/20220623_SUMOi LPS isotype_072.fcs
- Figure 6/6CD/20220623_TAK242 1Z105 0min_028.fcs
- Figure 6/6CD/20220623_TAK242 1Z105 120min_030.fcs
- Figure 6/6CD/20220623_TAK242 1Z105 240min_031.fcs
- Figure 6/6CD/20220623_TAK242 1Z105 30min_029.fcs
- Figure 6/6CD/20220623_TAK242 1Z105 isotype_027.fcs
- Figure 6/6CD/20220623_TAK242 LPS 0min_023.fcs
- Figure 6/6CD/20220623_TAK242 LPS 120min_025.fcs
- Figure 6/6CD/20220623_TAK242 LPS 240min_026.fcs
- Figure 6/6CD/20220623_TAK242 LPS 30min_024.fcs
- Figure 6/6CD/20220623_TAK242 LPS isotype_022.fcs
- Figure 6/6CD/20220623_UAEi 1Z105 0min_058.fcs
- Figure 6/6CD/20220623_UAEi 1Z105 120min_060.fcs
- Figure 6/6CD/20220623_UAEi 1Z105 240min_061.fcs
- Figure 6/6CD/20220623_UAEi 1Z105 30min_059.fcs
- Figure 6/6CD/20220623_UAEi 1Z105 isotype_057.fcs
- Figure 6/6CD/20220623_UAEi LPS 0min_053.fcs
- Figure 6/6CD/20220623_UAEi LPS 120min_055.fcs
- Figure 6/6CD/20220623_UAEi LPS 240min_056.fcs
- Figure 6/6CD/20220623_UAEi LPS 30min_054.fcs
- Figure 6/6CD/20220623_UAEi LPS isotype_052.fcs
- Figure 6/6CD/20220623_unstained_001.fcs
- Figure 6/6CD/6C.csv
- Figure 6/6CD/6CD.prism
- Figure 6/6CD/6D.csv
- Figure 6/Figure 6 (all quantification).xlsx
