# Supplementary material for: TLR4 endocytosis and endosomal TLR4 signaling are distinct and independent outcomes of TLR4 activation
Source: EMBO Rep. 2025 Apr 9;26(10):2740–66. doi: 10.1038/s44319-025-00444-2 (PMC12116916; doi:10.1038/s44319-025-00444-2)
Supplement: Supplementary file 8 — Source data Fig. 6 [file 44319_2025_444_MOESM8_ESM.zip › Figure 6/6AB/6A.csv]

	0 min	0 min	0 min	0 min	30 min	30 min	30 min	30 min	120 min	120 min	120 min	120 min	240 min	240 min	240 min	240 min
DMSO	598	552	517		447	380	280		198	190	130		80	67	31
TAK-242	562	488	496		562	505	495		548	515	494		528	474	499
PYR-41	592	511	488		418	396	353		458	524	346		467	680	492
BAY 11-7082	477	504	519		538	458	574		466	436	503		448	528	491
NSC697923	578	579	631		584	517	581		591	527	547		435	571	578
MG132	643	562	542		559	463	400		312	271	241		322	239	218
