# Supplementary material for: TLR4 endocytosis and endosomal TLR4 signaling are distinct and independent outcomes of TLR4 activation
Source: EMBO Rep. 2025 Apr 9;26(10):2740–66. doi: 10.1038/s44319-025-00444-2 (PMC12116916; doi:10.1038/s44319-025-00444-2)
Supplement: Supplementary file 8 — Source data Fig. 6 [file 44319_2025_444_MOESM8_ESM.zip › Figure 6/6AB/6B.csv]

	0 min	0 min	0 min	0 min	30 min	30 min	30 min	30 min	120 min	120 min	120 min	120 min	240 min	240 min	240 min	240 min
DMSO	600	554	533		389	331	257		170	162	102		93	85	51
TAK-242	548	516	488		545	479	479		508	497	455		486	491	493
PYR-41	577	527	483		412	626	484		405	366	479		551	562	494
BAY 11-7082	555	536	510		520	484	533		532	603	621		614	711	635
NSC697923	609	574	597		602	562	664		487	541	615		644	600	520
MG132	659	560	521		551	484	403		377	303	235		319	348	268
