# Supplementary material for: TLR4 endocytosis and endosomal TLR4 signaling are distinct and independent outcomes of TLR4 activation
Source: EMBO Rep. 2025 Apr 9;26(10):2740–66. doi: 10.1038/s44319-025-00444-2 (PMC12116916; doi:10.1038/s44319-025-00444-2)
Supplement: Supplementary file 8 — Source data Fig. 6 [file 44319_2025_444_MOESM8_ESM.zip › Figure 6/6CD/6C.csv]

	0 min	0 min	0 min	30 min	30 min	30 min	120 min	120 min	120 min	240 min	240 min	240 min
DMSO	346	364	350	224	244	225	86	116	87	39	65	35
TAK-242	305	349	343	313	357	356	290	347	324	285	321	300
UAEi	335	370	380	288	324	343	333	373	382	269	363	340
NEDDi	331	357	374	236	263	217	66	98	85	53	95	121
SUMOi	317	352	375	222	256	244	103	122	112	64	65	51
