# Supplementary material for: TLR4 endocytosis and endosomal TLR4 signaling are distinct and independent outcomes of TLR4 activation
Source: EMBO Rep. 2025 Apr 9;26(10):2740–66. doi: 10.1038/s44319-025-00444-2 (PMC12116916; doi:10.1038/s44319-025-00444-2)
Supplement: Supplementary file 8 — Source data Fig. 6 [file 44319_2025_444_MOESM8_ESM.zip › Figure 6/6CD/6D.csv]

	0 min	0 min	0 min	30 min	30 min	30 min	120 min	120 min	120 min	240 min	240 min	240 min
DMSO	361	359	363	183	234	223	95	110	107	56	78	67
TAK-242	290	341	299	302	342	319	325	331	335	287	328	340
UAEi	329	369	416	341	362	387	328	376	409	279	388	386
NEDDi	332	402	388	207	232	245	70	111	99	76	145	147
SUMOi	329	377	352	215	217	249	113	122	120	74	81	76
