# Supplementary material for: TLR4 endocytosis and endosomal TLR4 signaling are distinct and independent outcomes of TLR4 activation
Source: EMBO Rep. 2025 Apr 9;26(10):2740–66. doi: 10.1038/s44319-025-00444-2 (PMC12116916; doi:10.1038/s44319-025-00444-2)
Supplement: Supplementary file 8 — Source data Fig. 6 [file 44319_2025_444_MOESM8_ESM.zip › Figure 6/Figure 6 (all quantification).xlsx]

## Sheet: 6A
	0 min	0 min	0 min	0 min	30 min	30 min	30 min	30 min	120 min	120 min	120 min	120 min	240 min	240 min	240 min	240 min
DMSO	598	552	517		447	380	280		198	190	130		80	67	31
TAK-242	562	488	496		562	505	495		548	515	494		528	474	499
PYR-41	592	511	488		418	396	353		458	524	346		467	680	492
BAY 11-7082	477	504	519		538	458	574		466	436	503		448	528	491
NSC697923	578	579	631		584	517	581		591	527	547		435	571	578
MG132	643	562	542		559	463	400		312	271	241		322	239	218

## Sheet: 6B
	0 min	0 min	0 min	0 min	30 min	30 min	30 min	30 min	120 min	120 min	120 min	120 min	240 min	240 min	240 min	240 min
DMSO	600	554	533		389	331	257		170	162	102		93	85	51
TAK-242	548	516	488		545	479	479		508	497	455		486	491	493
PYR-41	577	527	483		412	626	484		405	366	479		551	562	494
BAY 11-7082	555	536	510		520	484	533		532	603	621		614	711	635
NSC697923	609	574	597		602	562	664		487	541	615		644	600	520
MG132	659	560	521		551	484	403		377	303	235		319	348	268

## Sheet: 6C
	0 min	0 min	0 min	30 min	30 min	30 min	120 min	120 min	120 min	240 min	240 min	240 min
DMSO	346	364	350	224	244	225	86	116	87	39	65	35
TAK-242	305	349	343	313	357	356	290	347	324	285	321	300
UAEi	335	370	380	288	324	343	333	373	382	269	363	340
NEDDi	331	357	374	236	263	217	66	98	85	53	95	121
SUMOi	317	352	375	222	256	244	103	122	112	64	65	51

## Sheet: 6D
	0 min	0 min	0 min	30 min	30 min	30 min	120 min	120 min	120 min	240 min	240 min	240 min
DMSO	361	359	363	183	234	223	95	110	107	56	78	67
TAK-242	290	341	299	302	342	319	325	331	335	287	328	340
UAEi	329	369	416	341	362	387	328	376	409	279	388	386
NEDDi	332	402	388	207	232	245	70	111	99	76	145	147
SUMOi	329	377	352	215	217	249	113	122	120	74	81	76
