# Supplementary material for: TLR4 endocytosis and endosomal TLR4 signaling are distinct and independent outcomes of TLR4 activation
Source: EMBO Rep. 2025 Apr 9;26(10):2740–66. doi: 10.1038/s44319-025-00444-2 (PMC12116916; doi:10.1038/s44319-025-00444-2)
Supplement: Supplementary file 9 — Source data Fig. 7 [file 44319_2025_444_MOESM9_ESM.zip]

Archive with 10 entries (8 files):
- Figure 7/7A/
- Figure 7/7A/7A.prism
- Figure 7/7A/7A-Ifnb1.csv
- Figure 7/7A/7A-Il1b.csv
- Figure 7/7BC/
- Figure 7/7BC/7B.csv
- Figure 7/7BC/7BC  -full blot images.pdf
- Figure 7/7BC/7BC.prism
- Figure 7/7BC/7C.csv
- Figure 7/Figure 7 (all quantification).xlsx
