# Supplementary material for: TLR4 endocytosis and endosomal TLR4 signaling are distinct and independent outcomes of TLR4 activation
Source: EMBO Rep. 2025 Apr 9;26(10):2740–66. doi: 10.1038/s44319-025-00444-2 (PMC12116916; doi:10.1038/s44319-025-00444-2)
Supplement: Supplementary file 9 — Source data Fig. 7 [file 44319_2025_444_MOESM9_ESM.zip › Figure 7/7A/7A-Ifnb1.csv]

	medium	medium	medium	LPS	LPS	LPS	1Z105	1Z105	1Z105
DMSO+DMSO	0.000365723	0.000263118	0.000201969	0.262574875	0.241374729	0.22643639	0.350472085	0.370690706	0.282573992
DMSO+U73122	0.000421434	0.000631416	0.000168913	0.077062544	0.087766187	0.102932769	0.161206678	0.146535919	0.137979028
FIL+DMSO	0.00090659	0.000479183	0.00070219	4.719113446	0.887655386	1.103401798	1.044650756	1.345943153	1.121704981
FIL+U73122	0.000615821	0.000936731	0.000124078	0.147587177	0.115528453	0.147532553	0.387032734	0.215366016	0.348666445
