# Supplementary material for: TLR4 endocytosis and endosomal TLR4 signaling are distinct and independent outcomes of TLR4 activation
Source: EMBO Rep. 2025 Apr 9;26(10):2740–66. doi: 10.1038/s44319-025-00444-2 (PMC12116916; doi:10.1038/s44319-025-00444-2)
Supplement: Supplementary file 9 — Source data Fig. 7 [file 44319_2025_444_MOESM9_ESM.zip › Figure 7/7A/7A-Il1b.csv]

	medium	medium	medium	LPS	LPS	LPS	1Z105	1Z105	1Z105
DMSO+DMSO	0.000694	0.000631	0.000658	6.61063	5.510386	4.720131	4.359174	6.191046	4.528665
DMSO+U73122	0.085619	0.067105	0.066784	5.462477	5.920737	6.597738	7.081475	7.206713	7.310854
FIL+DMSO	0.005062	0.002966	0.002579	3.583648	0.605869	0.552686	0.36949	0.579506	0.653287
FIL+U73122	0.021337	0.018847	0.01358	0.757391	0.854148	0.828294	0.857816	1.182008	1.773924
