# Supplementary material for: TLR4 endocytosis and endosomal TLR4 signaling are distinct and independent outcomes of TLR4 activation
Source: EMBO Rep. 2025 Apr 9;26(10):2740–66. doi: 10.1038/s44319-025-00444-2 (PMC12116916; doi:10.1038/s44319-025-00444-2)
Supplement: Supplementary file 9 — Source data Fig. 7 [file 44319_2025_444_MOESM9_ESM.zip › Figure 7/7BC/7B.csv]

	DMSO	DMSO	DMSO	DMSO	TAK-242	TAK-242	TAK-242	TAK-242
0	0.145387	0.314492	0.302894	0.097369	0.30489	0.164885	0.240573	0.214287
15	0.35875	0.309728	0.132291	0.130381	0.130962	0.121741	0.552807	0.357791
30	0.354326	0.425451	0.133122	0.234136	0.283098	0.346323	0.392008	0.356579
60	0.456187	0.491246	0.806176	0.294999	0.222182	0.429773	0.3483	0.200849
120	0.384155	0.543369	0.774251	0.490145	0.239826	0.27858	0.164075	0.188441
