# Supplementary material for: TLR4 endocytosis and endosomal TLR4 signaling are distinct and independent outcomes of TLR4 activation
Source: EMBO Rep. 2025 Apr 9;26(10):2740–66. doi: 10.1038/s44319-025-00444-2 (PMC12116916; doi:10.1038/s44319-025-00444-2)
Supplement: Supplementary file 9 — Source data Fig. 7 [file 44319_2025_444_MOESM9_ESM.zip › Figure 7/7BC/7C.csv]

	DMSO	DMSO	DMSO	DMSO	TAK-242	TAK-242	TAK-242	TAK-242
0	0.13085	0.511513	0.170065	0.249232	0.277628	0.790156	0.185923	0.725225
15	0.214832	0.791365	0.195206	0.177805	0.16285	0.403528	0.123994	0.214632
30	0.262903	1.326642	0.382507	0.213473	0.250112	0.511191	0.372828	0.266328
60	0.622714	0.655179	0.539574	0.234699	0.271647	0.759592	0.687776	0.244034
120	0.661121	0.981978	0.404173	0.843464	0.330198	0.630494	0.918602	0.118396
