# Supplementary material for: TLR4 endocytosis and endosomal TLR4 signaling are distinct and independent outcomes of TLR4 activation
Source: EMBO Rep. 2025 Apr 9;26(10):2740–66. doi: 10.1038/s44319-025-00444-2 (PMC12116916; doi:10.1038/s44319-025-00444-2)
Supplement: Supplementary file 9 — Source data Fig. 7 [file 44319_2025_444_MOESM9_ESM.zip › Figure 7/Figure 7 (all quantification).xlsx]

## Sheet: 7A-Ifnb1
	medium	medium	medium	LPS	LPS	LPS	1Z105	1Z105	1Z105
DMSO+DMSO	0.000365723	0.000263118	0.000201969	0.262575	0.241375	0.226436	0.350472	0.370691	0.282574
DMSO+U73122	0.000421434	0.000631416	0.000168913	0.0770625	0.0877662	0.102933	0.161207	0.146536	0.137979
FIL+DMSO	0.00090659	0.000479183	0.00070219	4.71911	0.887655	1.1034	1.04465	1.34594	1.1217
FIL+U73122	0.000615821	0.000936731	0.000124078	0.147587	0.115528	0.147533	0.387033	0.215366	0.348666

## Sheet: 7A-Il1b
	medium	medium	medium	LPS	LPS	LPS	1Z105	1Z105	1Z105
DMSO+DMSO	0.000694	0.000631	0.000658	6.61063	5.51039	4.72013	4.35917	6.19105	4.52867
DMSO+U73122	0.085619	0.067105	0.066784	5.46248	5.92074	6.59774	7.08148	7.20671	7.31085
FIL+DMSO	0.005062	0.002966	0.002579	3.58365	0.605869	0.552686	0.36949	0.579506	0.653287
FIL+U73122	0.021337	0.018847	0.01358	0.757391	0.854148	0.828294	0.857816	1.18201	1.77392

## Sheet: 7B
	DMSO	DMSO	DMSO	DMSO	TAK-242	TAK-242	TAK-242	TAK-242
0	0.145387	0.314492	0.302894	0.097369	0.30489	0.164885	0.240573	0.214287
15	0.35875	0.309728	0.132291	0.130381	0.130962	0.121741	0.552807	0.357791
30	0.354326	0.425451	0.133122	0.234136	0.283098	0.346323	0.392008	0.356579
60	0.456187	0.491246	0.806176	0.294999	0.222182	0.429773	0.3483	0.200849
120	0.384155	0.543369	0.774251	0.490145	0.239826	0.27858	0.164075	0.188441

## Sheet: 7C
	DMSO	DMSO	DMSO	DMSO	TAK-242	TAK-242	TAK-242	TAK-242
0	0.13085	0.511513	0.170065	0.249232	0.277628	0.790156	0.185923	0.725225
15	0.214832	0.791365	0.195206	0.177805	0.16285	0.403528	0.123994	0.214632
30	0.262903	1.32664	0.382507	0.213473	0.250112	0.511191	0.372828	0.266328
60	0.622714	0.655179	0.539574	0.234699	0.271647	0.759592	0.687776	0.244034
120	0.661121	0.981978	0.404173	0.843464	0.330198	0.630494	0.918602	0.118396
