# Supplementary material for: TLR4 endocytosis and endosomal TLR4 signaling are distinct and independent outcomes of TLR4 activation
Source: EMBO Rep. 2025 Apr 9;26(10):2740–66. doi: 10.1038/s44319-025-00444-2 (PMC12116916; doi:10.1038/s44319-025-00444-2)
Supplement: Supplementary file 10 — EV Figures Source Data [file 44319_2025_444_MOESM10_ESM.zip]

Archive with 131 entries (113 files):
- EV Figures/Figure EV1/
- EV Figures/Figure EV1/EV1A/
- EV Figures/Figure EV1/EV1A/EV1A.csv
- EV Figures/Figure EV1/EV1A/EV1A.prism
- EV Figures/Figure EV1/EV1A/EXP3 (20230702)_DMSO3 1Z105_023.fcs
- EV Figures/Figure EV1/EV1A/EXP3 (20230702)_DMSO3 isotype_020.fcs
- EV Figures/Figure EV1/EV1A/EXP3 (20230702)_DMSO3 LPS_022.fcs
- EV Figures/Figure EV1/EV1A/EXP3 (20230702)_DMSO3 medium_021.fcs
- EV Figures/Figure EV1/EV1A/EXP3 (20230702)_DYN3 1Z105_027.fcs
- EV Figures/Figure EV1/EV1A/EXP3 (20230702)_DYN3 isotype_024.fcs
- EV Figures/Figure EV1/EV1A/EXP3 (20230702)_DYN3 LPS_026.fcs
- EV Figures/Figure EV1/EV1A/EXP3 (20230702)_DYN3 medium_025.fcs
- EV Figures/Figure EV1/EV1A/EXP3 (20230702)_unstained_019.fcs
- EV Figures/Figure EV1/EV1B/
- EV Figures/Figure EV1/EV1B/EV1B.prism
- EV Figures/Figure EV1/EV1B/EV1B-Ifnb1.csv
- EV Figures/Figure EV1/EV1B/EV1B-Il1b.csv
- EV Figures/Figure EV1/EV1C/
- EV Figures/Figure EV1/EV1C/EV1C.prism
- EV Figures/Figure EV1/EV1C/EV1C-Ifnb1.csv
- EV Figures/Figure EV1/EV1C/EV1C-Il1b.csv
- EV Figures/Figure EV1/EV1C/EV1C-Il6.csv
- EV Figures/Figure EV1/EV1DE/
- EV Figures/Figure EV1/EV1DE/EV1D.csv
- EV Figures/Figure EV1/EV1DE/EV1DE.prism
- EV Figures/Figure EV1/EV1DE/EV1E.csv
- EV Figures/Figure EV1/EV1F/
- EV Figures/Figure EV1/EV1F/EV1F - full blot images.pdf
- EV Figures/Figure EV1/EV1F/EV1F.csv
- EV Figures/Figure EV1/EV1F/EV1F.prism
- EV Figures/Figure EV2/
- EV Figures/Figure EV2/EV2BC/
- EV Figures/Figure EV2/EV2BC/EV2B.csv
- EV Figures/Figure EV2/EV2BC/EV2BC.prism
- EV Figures/Figure EV2/EV2BC/EV2C-CXCL10.csv
- EV Figures/Figure EV2/EV2BC/EV2C-IL-6.csv
- EV Figures/Figure EV2/EV2D/
- EV Figures/Figure EV2/EV2D/EV2D - full blot images.pdf
- EV Figures/Figure EV2/EV2E/
- EV Figures/Figure EV2/EV2E/dTIR TLR4 internalisation_9KR-linKR post-sort isotype_087.fcs
- EV Figures/Figure EV2/EV2E/dTIR TLR4 internalisation_9KR-linKR post-sort TLR4_088.fcs
- EV Figures/Figure EV2/EV2E/dTIR TLR4 internalisation_WT-linKR post-sort isotype_085.fcs
- EV Figures/Figure EV2/EV2E/dTIR TLR4 internalisation_WT-linKR post-sort TLR4_086.fcs
- EV Figures/Figure EV3/
- EV Figures/Figure EV3/EV3A/
- EV Figures/Figure EV3/EV3A/EV3A.csv
- EV Figures/Figure EV3/EV3A/EV3A.prism
- EV Figures/Figure EV3/EV3B/
- EV Figures/Figure EV3/EV3B/EV3B - full blot images.pdf
- EV Figures/Figure EV3/EV3C/
- EV Figures/Figure EV3/EV3C/EXP1_CTRL isotype_002.fcs
- EV Figures/Figure EV3/EV3C/EXP1_CTRL LPS_004.fcs
- EV Figures/Figure EV3/EV3C/EXP1_CTRL medium_003.fcs
- EV Figures/Figure EV3/EV3C/EXP1_PIK1 isotype_017.fcs
- EV Figures/Figure EV3/EV3C/EXP1_PIK1 LPS_019.fcs
- EV Figures/Figure EV3/EV3C/EXP1_PIK1 medium_018.fcs
- EV Figures/Figure EV3/EV3C/EXP1_PIK2 isotype_020.fcs
- EV Figures/Figure EV3/EV3C/EXP1_PIK2 LPS_022.fcs
- EV Figures/Figure EV3/EV3C/EXP1_PIK2 medium_021.fcs
- EV Figures/Figure EV3/EV3C/EXP1_PLC1 isotype_011.fcs
- EV Figures/Figure EV3/EV3C/EXP1_PLC1 LPS_013.fcs
- EV Figures/Figure EV3/EV3C/EXP1_PLC1 medium_012.fcs
- EV Figures/Figure EV3/EV3C/EXP1_PLC2 isotype_014.fcs
- EV Figures/Figure EV3/EV3C/EXP1_PLC2 LPS_016.fcs
- EV Figures/Figure EV3/EV3C/EXP1_PLC2 medium_015.fcs
- EV Figures/Figure EV3/EV3C/EXP1_SYK1 isotype_005.fcs
- EV Figures/Figure EV3/EV3C/EXP1_SYK1 LPS_007.fcs
- EV Figures/Figure EV3/EV3C/EXP1_SYK1 medium_006.fcs
- EV Figures/Figure EV3/EV3C/EXP1_SYK2 isotype_008.fcs
- EV Figures/Figure EV3/EV3C/EXP1_SYK2 LPS_010.fcs
- EV Figures/Figure EV3/EV3C/EXP1_SYK2 medium_009.fcs
- EV Figures/Figure EV3/EV3C/EXP1_unstained_001.fcs
- EV Figures/Figure EV3/EV3C/EXP2_CTRL isotype_024.fcs
- EV Figures/Figure EV3/EV3C/EXP2_CTRL LPS_026.fcs
- EV Figures/Figure EV3/EV3C/EXP2_CTRL medium_025.fcs
- EV Figures/Figure EV3/EV3C/EXP2_PIK1 isotype_039.fcs
- EV Figures/Figure EV3/EV3C/EXP2_PIK1 LPS_041.fcs
- EV Figures/Figure EV3/EV3C/EXP2_PIK1 medium_040.fcs
- EV Figures/Figure EV3/EV3C/EXP2_PIK2 isotype_042.fcs
- EV Figures/Figure EV3/EV3C/EXP2_PIK2 LPS_044.fcs
- EV Figures/Figure EV3/EV3C/EXP2_PIK2 medium_043.fcs
- EV Figures/Figure EV3/EV3C/EXP2_PLC1 isotype_033.fcs
- EV Figures/Figure EV3/EV3C/EXP2_PLC1 LPS_035.fcs
- EV Figures/Figure EV3/EV3C/EXP2_PLC1 medium_034.fcs
- EV Figures/Figure EV3/EV3C/EXP2_PLC2 isotype_036.fcs
- EV Figures/Figure EV3/EV3C/EXP2_PLC2 LPS_038.fcs
- EV Figures/Figure EV3/EV3C/EXP2_PLC2 medium_037.fcs
- EV Figures/Figure EV3/EV3C/EXP2_SYK1 isotype_027.fcs
- EV Figures/Figure EV3/EV3C/EXP2_SYK1 LPS_029.fcs
- EV Figures/Figure EV3/EV3C/EXP2_SYK1 medium_028.fcs
- EV Figures/Figure EV3/EV3C/EXP2_SYK2 isotype_030.fcs
- EV Figures/Figure EV3/EV3C/EXP2_SYK2 LPS_032.fcs
- EV Figures/Figure EV3/EV3C/EXP2_SYK2 medium_031.fcs
- EV Figures/Figure EV3/EV3C/EXP2_unstained_023.fcs
- EV Figures/Figure EV3/EV3C/EXP3_CTRL isotype_046.fcs
- EV Figures/Figure EV3/EV3C/EXP3_CTRL LPS_048.fcs
- EV Figures/Figure EV3/EV3C/EXP3_CTRL medium_047.fcs
- EV Figures/Figure EV3/EV3C/EXP3_PIK1 isotype_061.fcs
- EV Figures/Figure EV3/EV3C/EXP3_PIK1 LPS_063.fcs
- EV Figures/Figure EV3/EV3C/EXP3_PIK1 medium_062.fcs
- EV Figures/Figure EV3/EV3C/EXP3_PIK2 isotype_064.fcs
- EV Figures/Figure EV3/EV3C/EXP3_PIK2 LPS_066.fcs
- EV Figures/Figure EV3/EV3C/EXP3_PIK2 medium_065.fcs
- EV Figures/Figure EV3/EV3C/EXP3_PLC1 isotype_055.fcs
- EV Figures/Figure EV3/EV3C/EXP3_PLC1 LPS_057.fcs
- EV Figures/Figure EV3/EV3C/EXP3_PLC1 medium_056.fcs
- EV Figures/Figure EV3/EV3C/EXP3_PLC2 isotype_058.fcs
- EV Figures/Figure EV3/EV3C/EXP3_PLC2 LPS_060.fcs
- EV Figures/Figure EV3/EV3C/EXP3_PLC2 medium_059.fcs
- EV Figures/Figure EV3/EV3C/EXP3_SYK1 isotype_049.fcs
- EV Figures/Figure EV3/EV3C/EXP3_SYK1 LPS_051.fcs
- EV Figures/Figure EV3/EV3C/EXP3_SYK1 medium_050.fcs
- EV Figures/Figure EV3/EV3C/EXP3_SYK2 isotype_052.fcs
- EV Figures/Figure EV3/EV3C/EXP3_SYK2 LPS_054.fcs
- EV Figures/Figure EV3/EV3C/EXP3_SYK2 medium_053.fcs
- EV Figures/Figure EV3/EV3C/EXP3_unstained_045.fcs
- EV Figures/Figure EV3/EV3D/
- EV Figures/Figure EV3/EV3D/EV3D.csv
- EV Figures/Figure EV3/EV3D/EV3D.prism
- EV Figures/Figure EV3/EV3E/
- EV Figures/Figure EV3/EV3E/EV3E - full blot images.pptx
- EV Figures/Figure EV3/EV3E/EV3E.csv
- EV Figures/Figure EV3/EV3E/EV3E.prism
- EV Figures/Figure EV3/EV3F/
- EV Figures/Figure EV3/EV3F/EV3F - full blot images.pptx
- EV Figures/Figure EV3/EV3F/EV3F.csv
- EV Figures/Figure EV3/EV3F/EV3F.prism
- EV Figures/Figure EV3/EV3H/
- EV Figures/Figure EV3/EV3H/EV3H - full blot images.pdf
- EV Figures/Figure EV3/EV3H/EV3H.csv
- EV Figures/Figure EV3/EV3H/EV3H.prism
