# Supplementary material for: TLR4 endocytosis and endosomal TLR4 signaling are distinct and independent outcomes of TLR4 activation
Source: EMBO Rep. 2025 Apr 9;26(10):2740–66. doi: 10.1038/s44319-025-00444-2 (PMC12116916; doi:10.1038/s44319-025-00444-2)
Supplement: Supplementary file 10 — EV Figures Source Data [file 44319_2025_444_MOESM10_ESM.zip › EV Figures/Figure EV1/EV1A/EV1A.csv]

	DMSO	DMSO	DMSO	DYNASORE	DYNASORE	DYNASORE
DMEM	333.4	372.2	318.8	298.2	305.8	214.2
LPS	163.4	149.2	127.8	308.2	257.8	239.2
