# Supplementary material for: TLR4 endocytosis and endosomal TLR4 signaling are distinct and independent outcomes of TLR4 activation
Source: EMBO Rep. 2025 Apr 9;26(10):2740–66. doi: 10.1038/s44319-025-00444-2 (PMC12116916; doi:10.1038/s44319-025-00444-2)
Supplement: Supplementary file 10 — EV Figures Source Data [file 44319_2025_444_MOESM10_ESM.zip › EV Figures/Figure EV1/EV1B/EV1B-Ifnb1.csv]

	DMSO	DMSO	DMSO	DYNASORE	DYNASORE	DYNASORE
DMEM	0.000713434	0.000303798	0.000934198	0.000679067	0.000543551	0.000938444
LPS	0.471922598	0.464190802	0.335258885	0.092375736	0.102173509	0.118950593
