# Supplementary material for: TLR4 endocytosis and endosomal TLR4 signaling are distinct and independent outcomes of TLR4 activation
Source: EMBO Rep. 2025 Apr 9;26(10):2740–66. doi: 10.1038/s44319-025-00444-2 (PMC12116916; doi:10.1038/s44319-025-00444-2)
Supplement: Supplementary file 10 — EV Figures Source Data [file 44319_2025_444_MOESM10_ESM.zip › EV Figures/Figure EV1/EV1B/EV1B-Il1b.csv]

	DMSO	DMSO	DMSO	DYNASORE	DYNASORE	DYNASORE
DMEM	0.01265	0.014624	0.016576	0.021821	0.016423	0.016973
LPS	16.69949	16.33697	17.31865	0.072536	0.089531	0.089004
