# Supplementary material for: TLR4 endocytosis and endosomal TLR4 signaling are distinct and independent outcomes of TLR4 activation
Source: EMBO Rep. 2025 Apr 9;26(10):2740–66. doi: 10.1038/s44319-025-00444-2 (PMC12116916; doi:10.1038/s44319-025-00444-2)
Supplement: Supplementary file 10 — EV Figures Source Data [file 44319_2025_444_MOESM10_ESM.zip › EV Figures/Figure EV1/EV1C/EV1C-Ifnb1.csv]

	DMSO	DMSO	DMSO	DMSO	DYNASORE	DYNASORE	DYNASORE	DYNASORE
medium	0.00060196	0.00056878	0.00021938	0.00032315	0.00070629	0.00042288	0.00031391	0.00049894
PAM	0.00110757	0.00174324	0.0032235	0.00410199	0.00187654	0.00055291	0.00062863	0.00063556
poly I:C	1.61176729	0.30657004	0.09164429	0.13423145	0.14820211	0.1096261	0.01153107	0.01239155
flagellin	0.00090253	0.00124942	0.00078921	0.00066166	0.00073637	0.00062988	0.00034506	0.00048975
CpG DNA	0.00378756	0.00434934	0.00333347	0.00425204	0.0005332	0.00043098	0.00033882	0.00050592
