# Supplementary material for: TLR4 endocytosis and endosomal TLR4 signaling are distinct and independent outcomes of TLR4 activation
Source: EMBO Rep. 2025 Apr 9;26(10):2740–66. doi: 10.1038/s44319-025-00444-2 (PMC12116916; doi:10.1038/s44319-025-00444-2)
Supplement: Supplementary file 10 — EV Figures Source Data [file 44319_2025_444_MOESM10_ESM.zip › EV Figures/Figure EV1/EV1C/EV1C-Il1b.csv]

	DMSO	DMSO	DMSO	DMSO	DYNASORE	DYNASORE	DYNASORE	DYNASORE
medium	0.00043332	0.00124909	0.00075703	0.00140329	0.00068629	0.00071059	0.00094139	0.00145736
PAM	0.3278079	2.11921568	4.98570218	6.57027532	0.00178718	0.00896462	0.01715881	0.02244995
poly I:C	0.30071923	0.15224168	0.83616824	0.53324863	0.00400125	0.0075719	0.00458025	0.00492366
flagellin	0.27294069	0.37956601	0.27478469	0.34860146	0.00578544	0.00980949	0.0069768	0.00906412
CpG DNA	5.15307196	7.34302849	4.70549154	5.92140653	0.01074063	0.01731688	0.01578784	0.01612598
