# Supplementary material for: TLR4 endocytosis and endosomal TLR4 signaling are distinct and independent outcomes of TLR4 activation
Source: EMBO Rep. 2025 Apr 9;26(10):2740–66. doi: 10.1038/s44319-025-00444-2 (PMC12116916; doi:10.1038/s44319-025-00444-2)
Supplement: Supplementary file 10 — EV Figures Source Data [file 44319_2025_444_MOESM10_ESM.zip › EV Figures/Figure EV1/EV1C/EV1C-Il6.csv]

	DMSO	DMSO	DMSO	DMSO	DYNASORE	DYNASORE	DYNASORE	DYNASORE
medium	0.000043995	0.000037237	0.00004744	0.000028623	0.00018045	0.00054833	0.00055101	0.000045496
PAM	0.00129514	0.03209029	0.05299882	0.07430078	0.00027988	0.00140577	0.00203575	0.0019147
poly I:C	0.01703632	0.04161782	0.00729522	0.00957993	0.00381814	0.00736298	0.00165946	0.00210219
flagellin	0.00186157	0.00279473	0.00279679	0.00325244	0.00122264	0.00198485	0.00127294	0.00129777
CpG DNA	0.06201824	0.09991292	0.04768238	0.0859571	0.00147649	0.00232308	0.00212595	0.00132571
