# Supplementary material for: TLR4 endocytosis and endosomal TLR4 signaling are distinct and independent outcomes of TLR4 activation
Source: EMBO Rep. 2025 Apr 9;26(10):2740–66. doi: 10.1038/s44319-025-00444-2 (PMC12116916; doi:10.1038/s44319-025-00444-2)
Supplement: Supplementary file 10 — EV Figures Source Data [file 44319_2025_444_MOESM10_ESM.zip › EV Figures/Figure EV1/EV1DE/EV1D.csv]

	medium	medium	medium	medium	LPS	LPS	LPS	LPS
DMSO+DMSO	0.00086	0.000391	0.000213	0.000178	1.408908	0.542688	0.117739	0.092891
DMSO+FIL	0.002589	0.001358	0.001228	0.001382	2.443314	3.004605	0.77632	1.123432
DMSO+MBCD	0.001209	0.000541	0.000601	0.001147	2.075709	0.690297	0.126025	0.112846
TAK+DMSO	0.001051	0.000413	0.000303	0.000245	0.000983	0.000299	0.000123	0.000159
TAK+FIL	0.001336	0.001029	0.000669	0.001505	0.002295	0.000598	0.000386	0.000694
TAK+MBCD	0.00109	0.000564	0.000286	0.00016	0.001976	0.000654	0.000887	0.00076
MRT+DMSO	0.000993	0.000452	0.000317	0.000503	0.001855	0.000333	0.000589	0.000296
MRT+FIL	0.000457	0.000362	0.000456	0.00058	0.003764	0.002946	0.001222	0.001626
MRT+MBCD	0.001341	0.000728	0.001354	0.001	0.002691	0.002501	0.001619	0.001485
