# Supplementary material for: TLR4 endocytosis and endosomal TLR4 signaling are distinct and independent outcomes of TLR4 activation
Source: EMBO Rep. 2025 Apr 9;26(10):2740–66. doi: 10.1038/s44319-025-00444-2 (PMC12116916; doi:10.1038/s44319-025-00444-2)
Supplement: Supplementary file 10 — EV Figures Source Data [file 44319_2025_444_MOESM10_ESM.zip › EV Figures/Figure EV1/EV1DE/EV1E.csv]

	medium	medium	medium	medium	LPS	LPS	LPS	LPS
DMSO+DMSO	0.00046	0.000518	0.00066	0.000783	3.265483	3.785061	5.987881	5.532314
DMSO+FIL	0.004133	0.002407	0.012206	0.009655	0.144164	0.342786	1.185224	1.417133
DMSO+MBCD	0.00459	0.056273	0.072602	0.047184	1.839761	2.253308	2.988647	3.02896
TAK+DMSO	0.000434	0.000598	0.000499	0.001057	0.000591	0.000821	0.000774	0.000893
TAK+FIL	0.007567	0.00171	0.006733	0.00938	0.003373	0.001885	0.007508	0.008396
TAK+MBCD	0.001163	0.007415	0.008669	0.003035	0.00869	0.050026	0.116724	0.0489
MRT+DMSO	0.176233	2.2969	0.246827	2.084184	19.31968	10.91649	18.64969	9.267101
MRT+FIL	0.031137	0.192828	0.342468	0.782888	5.785464	9.065248	17.203	21.56023
MRT+MBCD	0.028994	0.186012	0.234621	0.186695	9.087501	11.26528	13.62187	13.37079
