# Supplementary material for: TLR4 endocytosis and endosomal TLR4 signaling are distinct and independent outcomes of TLR4 activation
Source: EMBO Rep. 2025 Apr 9;26(10):2740–66. doi: 10.1038/s44319-025-00444-2 (PMC12116916; doi:10.1038/s44319-025-00444-2)
Supplement: Supplementary file 10 — EV Figures Source Data [file 44319_2025_444_MOESM10_ESM.zip › EV Figures/Figure EV1/EV1F/EV1F.csv]

	DMSO	DMSO	DMSO	FILIPIN III	FILIPIN III	FILIPIN III	DYNASORE	DYNASORE	DYNASORE	PBS	PBS	PBS	MβCD	MβCD	MβCD
0	0.018444	0.020882	0.04227	0.095581	0.054823	0.149034	0.077188	0.066349	0.116173	0.029542	0.031234	0.029527	0.048527	0.015247	0.100575
30	0.742816	0.518693	0.836857	0.521727	0.426498	0.752798	0.275563	0.205282	0.221381	0.420645	0.239219	0.713583	0.604072	0.372537	0.611597
60	0.69892	0.565348	0.934128	0.630573	0.79215	0.962125	0.324033	0.327808	0.254264	0.537127	0.289874	0.807544	0.69697	0.418339	0.787473
120	0.532255	0.409803	0.383517	0.803562	0.706172	0.853604	0.217752	0.164239	0.122653	0.387074	0.230882	0.522769	0.574136	0.286346	0.668824
