# Supplementary material for: TLR4 endocytosis and endosomal TLR4 signaling are distinct and independent outcomes of TLR4 activation
Source: EMBO Rep. 2025 Apr 9;26(10):2740–66. doi: 10.1038/s44319-025-00444-2 (PMC12116916; doi:10.1038/s44319-025-00444-2)
Supplement: Supplementary file 10 — EV Figures Source Data [file 44319_2025_444_MOESM10_ESM.zip › EV Figures/Figure EV2/EV2BC/EV2B.csv]

	0 min	0 min	0 min	0 min	120 min	120 min	120 min	120 min	240 min	240 min	240 min	240 min
WT (empty)	277.5	349	256	258	57.5	102	53	47	13.5	39	19	19
Tlr4-/- (WT)	885	1156.5	1393	1093	399.5	564.5	895	668	269	267.5	586	366
Tlr4-/- (9K?R)	665.5	1160	1141	915	321.5	610	984	500	179	288.5	424	304
Tlr4-/- (7K?R)	513	1502	1363	1033	200	985.5	779	567	131	745	398	285
Tlr4-/- (5K?R)	595	787.5	933	783	396	465	606	347	280.5	362	374	221
