# Supplementary material for: TLR4 endocytosis and endosomal TLR4 signaling are distinct and independent outcomes of TLR4 activation
Source: EMBO Rep. 2025 Apr 9;26(10):2740–66. doi: 10.1038/s44319-025-00444-2 (PMC12116916; doi:10.1038/s44319-025-00444-2)
Supplement: Supplementary file 10 — EV Figures Source Data [file 44319_2025_444_MOESM10_ESM.zip › EV Figures/Figure EV2/EV2BC/EV2C-CXCL10.csv]

	medium	medium	medium	medium	LPS	LPS	LPS	LPS
WT (empty)	199.4502	164.8778	207.5829	162.6675	2192.38	1694.068	2175.676	1674.217
Tlr4-/- (empty)	218.0932	178.7979	212.8137	170.5481	147.7893	172.8778	146.9202	170.7826
Tlr4-/- (WT)	206.2332	176.9979	194.8745	174.6561	1177.442	1040.061	1139.393	1028.801
Tlr4-/- (9K?R)	194.218	195.6054	187.695	194.5431	953.9907	1049.832	976.8614	1061.718
Tlr4-/- (7K?R)	198.0371	184.5168	193.1568	187.2564	1188.134	1114.798	1150.985	1117.927
Tlr4-/- (5K?R)	172.5048	174.7797	169.8236	173.1957	1316.107	1233.585	1308.41	1224.405
