# Supplementary material for: TLR4 endocytosis and endosomal TLR4 signaling are distinct and independent outcomes of TLR4 activation
Source: EMBO Rep. 2025 Apr 9;26(10):2740–66. doi: 10.1038/s44319-025-00444-2 (PMC12116916; doi:10.1038/s44319-025-00444-2)
Supplement: Supplementary file 10 — EV Figures Source Data [file 44319_2025_444_MOESM10_ESM.zip › EV Figures/Figure EV2/EV2BC/EV2C-IL-6.csv]

	medium	medium	medium	medium	LPS	LPS	LPS	LPS
WT (empty)	3.90625	3.90625	3.9603	3.9603	3487.52	4445.029	5123.763	4484.063
Tlr4-/- (empty)	3.90625	3.90625	3.9603	3.9603	3.90625	3.90625	3.9603	3.9603
Tlr4-/- (WT)	3.90625	3.90625	3.90625	3.90625	1536.87	3588.79	2758.965	3404.347
Tlr4-/- (9K?R)	3.90625	3.90625	3.90625	3.90625	1102.555	1086.51	1247.498	1578.135
Tlr4-/- (7K?R)	3.90625	3.90625	3.90625	3.90625	1018.66	1267.066	1347.078	1524.897
Tlr4-/- (5K?R)	3.90625	3.90625	3.90625	3.90625	1323.869	2185.451	2052.302	2467.567
