# Supplementary material for: TLR4 endocytosis and endosomal TLR4 signaling are distinct and independent outcomes of TLR4 activation
Source: EMBO Rep. 2025 Apr 9;26(10):2740–66. doi: 10.1038/s44319-025-00444-2 (PMC12116916; doi:10.1038/s44319-025-00444-2)
Supplement: Supplementary file 10 — EV Figures Source Data [file 44319_2025_444_MOESM10_ESM.zip › EV Figures/Figure EV3/EV3A/EV3A.csv]

	DMSO	DMSO	DMSO	U73122	U73122	U73122
medium	168	170.4	176	149	150	150
LPS	48	54.4	57	90	80	93
1Z105	79	85.4	81	97	99	106
