# Supplementary material for: TLR4 endocytosis and endosomal TLR4 signaling are distinct and independent outcomes of TLR4 activation
Source: EMBO Rep. 2025 Apr 9;26(10):2740–66. doi: 10.1038/s44319-025-00444-2 (PMC12116916; doi:10.1038/s44319-025-00444-2)
Supplement: Supplementary file 10 — EV Figures Source Data [file 44319_2025_444_MOESM10_ESM.zip › EV Figures/Figure EV3/EV3D/EV3D.csv]

CTRL medium	CTRL LPS	PLC #1 medium	PLC #1 LPS	PLC #2 medium	PLC #2 LPS
308	146	415	429	368	330
315	134	449	378	384	311
304	137	417	388	360	328
