# Supplementary material for: TLR4 endocytosis and endosomal TLR4 signaling are distinct and independent outcomes of TLR4 activation
Source: EMBO Rep. 2025 Apr 9;26(10):2740–66. doi: 10.1038/s44319-025-00444-2 (PMC12116916; doi:10.1038/s44319-025-00444-2)
Supplement: Supplementary file 10 — EV Figures Source Data [file 44319_2025_444_MOESM10_ESM.zip › EV Figures/Figure EV3/EV3E/EV3E.csv]

	DMSO	DMSO	DMSO	DMSO	TAK-242	TAK-242	TAK-242	TAK-242	NSC697923	NSC697923	NSC697923	NSC697923
0 min	1	1	1	1	1.753958	1.308866	0.977594	1.371756	1.249506	0.575901	1.234469	1.334214
30 min	1.273607	1.126931		0.883532	1.267997	1.418921		1.043361	1.998991	0.359265		1.758831
60 min	1.581184	1.232281	1.417435	1.164592	1.568964	1.311878	1.314591	1.98082	0.625566	0.260795	1.390657	0.546668
