# Supplementary material for: TLR4 endocytosis and endosomal TLR4 signaling are distinct and independent outcomes of TLR4 activation
Source: EMBO Rep. 2025 Apr 9;26(10):2740–66. doi: 10.1038/s44319-025-00444-2 (PMC12116916; doi:10.1038/s44319-025-00444-2)
Supplement: Supplementary file 10 — EV Figures Source Data [file 44319_2025_444_MOESM10_ESM.zip › EV Figures/Figure EV3/EV3F/EV3F.csv]

	DMSO	DMSO	DMSO	TAK-242	TAK-242	TAK-242	NSC697923	NSC697923	NSC697923
0 min	1	1	1	1.602459	2.615969	2.21181	0.979262	0.794313	1.363351
30 min	1.228095	1.118713	1.425335	1.574096	2.233961	2.230841	0.447354	0.621734	1.284116
60 min	1.797314	2.110716	1.719199	1.24246	2.576424	2.456232	1.342959	0.207091	1.06303
