# Supplementary material for: TLR4 endocytosis and endosomal TLR4 signaling are distinct and independent outcomes of TLR4 activation
Source: EMBO Rep. 2025 Apr 9;26(10):2740–66. doi: 10.1038/s44319-025-00444-2 (PMC12116916; doi:10.1038/s44319-025-00444-2)
Supplement: Supplementary file 10 — EV Figures Source Data [file 44319_2025_444_MOESM10_ESM.zip › EV Figures/Figure EV3/EV3H/EV3H.csv]

	WT	WT	WT	WT	KO	KO	KO	KO
DMSO	0.771262	0.172481	0.22054	0.204955	0.979084	0.699379	0.305395	0.423841
TAK-242	0.766338	0.187062	0.226771	0.247929	0.791511	0.756341	0.433466	0.273448
