# Supplementary material for: TLR4 endocytosis and endosomal TLR4 signaling are distinct and independent outcomes of TLR4 activation
Source: EMBO Rep. 2025 Apr 9;26(10):2740–66. doi: 10.1038/s44319-025-00444-2 (PMC12116916; doi:10.1038/s44319-025-00444-2)
Supplement: Supplementary file 11 — Appendix Figures Source Data [file 44319_2025_444_MOESM11_ESM.zip]

Archive with 458 entries (408 files):
- Appendix Figures/Appendix Figure S1/
- Appendix Figures/Appendix Figure S1/S1A/
- Appendix Figures/Appendix Figure S1/S1A/S1A.prism
- Appendix Figures/Appendix Figure S1/S1A/S1A-Ifnb1.csv
- Appendix Figures/Appendix Figure S1/S1A/S1A-Il1b.csv
- Appendix Figures/Appendix Figure S1/S1A/S1A-TLR4 endocytosis.csv
- Appendix Figures/Appendix Figure S1/S1B/
- Appendix Figures/Appendix Figure S1/S1B/S1B.prism
- Appendix Figures/Appendix Figure S1/S1B/S1B-filipin.csv
- Appendix Figures/Appendix Figure S1/S1B/S1B-MBCD.csv
- Appendix Figures/Appendix Figure S10/
- Appendix Figures/Appendix Figure S10/S10A/
- Appendix Figures/Appendix Figure S10/S10A/S10A - full blot images.pdf
- Appendix Figures/Appendix Figure S10/S10B/
- Appendix Figures/Appendix Figure S10/S10B/EXP1_CTRL isotype_002.fcs
- Appendix Figures/Appendix Figure S10/S10B/EXP1_CTRL LPS_004.fcs
- Appendix Figures/Appendix Figure S10/S10B/EXP1_CTRL medium_003.fcs
- Appendix Figures/Appendix Figure S10/S10B/EXP1_PIK1 isotype_017.fcs
- Appendix Figures/Appendix Figure S10/S10B/EXP1_PIK1 LPS_019.fcs
- Appendix Figures/Appendix Figure S10/S10B/EXP1_PIK1 medium_018.fcs
- Appendix Figures/Appendix Figure S10/S10B/EXP1_PIK2 isotype_020.fcs
- Appendix Figures/Appendix Figure S10/S10B/EXP1_PIK2 LPS_022.fcs
- Appendix Figures/Appendix Figure S10/S10B/EXP1_PIK2 medium_021.fcs
- Appendix Figures/Appendix Figure S10/S10B/EXP1_PLC1 isotype_011.fcs
- Appendix Figures/Appendix Figure S10/S10B/EXP1_PLC1 LPS_013.fcs
- Appendix Figures/Appendix Figure S10/S10B/EXP1_PLC1 medium_012.fcs
- Appendix Figures/Appendix Figure S10/S10B/EXP1_PLC2 isotype_014.fcs
- Appendix Figures/Appendix Figure S10/S10B/EXP1_PLC2 LPS_016.fcs
- Appendix Figures/Appendix Figure S10/S10B/EXP1_PLC2 medium_015.fcs
- Appendix Figures/Appendix Figure S10/S10B/EXP1_SYK1 isotype_005.fcs
- Appendix Figures/Appendix Figure S10/S10B/EXP1_SYK1 LPS_007.fcs
- Appendix Figures/Appendix Figure S10/S10B/EXP1_SYK1 medium_006.fcs
- Appendix Figures/Appendix Figure S10/S10B/EXP1_SYK2 isotype_008.fcs
- Appendix Figures/Appendix Figure S10/S10B/EXP1_SYK2 LPS_010.fcs
- Appendix Figures/Appendix Figure S10/S10B/EXP1_SYK2 medium_009.fcs
- Appendix Figures/Appendix Figure S10/S10B/EXP1_unstained_001.fcs
- Appendix Figures/Appendix Figure S10/S10B/EXP2_CTRL isotype_024.fcs
- Appendix Figures/Appendix Figure S10/S10B/EXP2_CTRL LPS_026.fcs
- Appendix Figures/Appendix Figure S10/S10B/EXP2_CTRL medium_025.fcs
- Appendix Figures/Appendix Figure S10/S10B/EXP2_PIK1 isotype_039.fcs
- Appendix Figures/Appendix Figure S10/S10B/EXP2_PIK1 LPS_041.fcs
- Appendix Figures/Appendix Figure S10/S10B/EXP2_PIK1 medium_040.fcs
- Appendix Figures/Appendix Figure S10/S10B/EXP2_PIK2 isotype_042.fcs
- Appendix Figures/Appendix Figure S10/S10B/EXP2_PIK2 LPS_044.fcs
- Appendix Figures/Appendix Figure S10/S10B/EXP2_PIK2 medium_043.fcs
- Appendix Figures/Appendix Figure S10/S10B/EXP2_PLC1 isotype_033.fcs
- Appendix Figures/Appendix Figure S10/S10B/EXP2_PLC1 LPS_035.fcs
- Appendix Figures/Appendix Figure S10/S10B/EXP2_PLC1 medium_034.fcs
- Appendix Figures/Appendix Figure S10/S10B/EXP2_PLC2 isotype_036.fcs
- Appendix Figures/Appendix Figure S10/S10B/EXP2_PLC2 LPS_038.fcs
- Appendix Figures/Appendix Figure S10/S10B/EXP2_PLC2 medium_037.fcs
- Appendix Figures/Appendix Figure S10/S10B/EXP2_SYK1 isotype_027.fcs
- Appendix Figures/Appendix Figure S10/S10B/EXP2_SYK1 LPS_029.fcs
- Appendix Figures/Appendix Figure S10/S10B/EXP2_SYK1 medium_028.fcs
- Appendix Figures/Appendix Figure S10/S10B/EXP2_SYK2 isotype_030.fcs
- Appendix Figures/Appendix Figure S10/S10B/EXP2_SYK2 LPS_032.fcs
- Appendix Figures/Appendix Figure S10/S10B/EXP2_SYK2 medium_031.fcs
- Appendix Figures/Appendix Figure S10/S10B/EXP2_unstained_023.fcs
- Appendix Figures/Appendix Figure S10/S10B/EXP3_CTRL isotype_046.fcs
- Appendix Figures/Appendix Figure S10/S10B/EXP3_CTRL LPS_048.fcs
- Appendix Figures/Appendix Figure S10/S10B/EXP3_CTRL medium_047.fcs
- Appendix Figures/Appendix Figure S10/S10B/EXP3_PIK1 isotype_061.fcs
- Appendix Figures/Appendix Figure S10/S10B/EXP3_PIK1 LPS_063.fcs
- Appendix Figures/Appendix Figure S10/S10B/EXP3_PIK1 medium_062.fcs
- Appendix Figures/Appendix Figure S10/S10B/EXP3_PIK2 isotype_064.fcs
- Appendix Figures/Appendix Figure S10/S10B/EXP3_PIK2 LPS_066.fcs
- Appendix Figures/Appendix Figure S10/S10B/EXP3_PIK2 medium_065.fcs
- Appendix Figures/Appendix Figure S10/S10B/EXP3_PLC1 isotype_055.fcs
- Appendix Figures/Appendix Figure S10/S10B/EXP3_PLC1 LPS_057.fcs
- Appendix Figures/Appendix Figure S10/S10B/EXP3_PLC1 medium_056.fcs
- Appendix Figures/Appendix Figure S10/S10B/EXP3_PLC2 isotype_058.fcs
- Appendix Figures/Appendix Figure S10/S10B/EXP3_PLC2 LPS_060.fcs
- Appendix Figures/Appendix Figure S10/S10B/EXP3_PLC2 medium_059.fcs
- Appendix Figures/Appendix Figure S10/S10B/EXP3_SYK1 isotype_049.fcs
- Appendix Figures/Appendix Figure S10/S10B/EXP3_SYK1 LPS_051.fcs
- Appendix Figures/Appendix Figure S10/S10B/EXP3_SYK1 medium_050.fcs
- Appendix Figures/Appendix Figure S10/S10B/EXP3_SYK2 isotype_052.fcs
- Appendix Figures/Appendix Figure S10/S10B/EXP3_SYK2 LPS_054.fcs
- Appendix Figures/Appendix Figure S10/S10B/EXP3_SYK2 medium_053.fcs
- Appendix Figures/Appendix Figure S10/S10B/EXP3_unstained_045.fcs
- Appendix Figures/Appendix Figure S10/S10B/S10B.csv
- Appendix Figures/Appendix Figure S10/S10B/S10B.prism
- Appendix Figures/Appendix Figure S10/S10CD/
- Appendix Figures/Appendix Figure S10/S10CD/S10CD.prism
- Appendix Figures/Appendix Figure S10/S10CD/S10D - Il6.csv
- Appendix Figures/Appendix Figure S10/S10CD/S10D-Ifnb1.csv
- Appendix Figures/Appendix Figure S10/S10CD/S10D-Il1b.csv
- Appendix Figures/Appendix Figure S10/S10CD/S10D-Tnf.csv
- Appendix Figures/Appendix Figure S10/S10E/
- Appendix Figures/Appendix Figure S10/S10E/S10E - full blot images.pdf
- Appendix Figures/Appendix Figure S10/S10F/
- Appendix Figures/Appendix Figure S10/S10F/EXP1_CTRL isotype_002.fcs
- Appendix Figures/Appendix Figure S10/S10F/EXP1_CTRL LPS_004.fcs
- Appendix Figures/Appendix Figure S10/S10F/EXP1_CTRL medium_003.fcs
- Appendix Figures/Appendix Figure S10/S10F/EXP1_PIK1 isotype_017.fcs
- Appendix Figures/Appendix Figure S10/S10F/EXP1_PIK1 LPS_019.fcs
- Appendix Figures/Appendix Figure S10/S10F/EXP1_PIK1 medium_018.fcs
- Appendix Figures/Appendix Figure S10/S10F/EXP1_PIK2 isotype_020.fcs
- Appendix Figures/Appendix Figure S10/S10F/EXP1_PIK2 LPS_022.fcs
- Appendix Figures/Appendix Figure S10/S10F/EXP1_PIK2 medium_021.fcs
- Appendix Figures/Appendix Figure S10/S10F/EXP1_PLC1 isotype_011.fcs
- Appendix Figures/Appendix Figure S10/S10F/EXP1_PLC1 LPS_013.fcs
- Appendix Figures/Appendix Figure S10/S10F/EXP1_PLC1 medium_012.fcs
- Appendix Figures/Appendix Figure S10/S10F/EXP1_PLC2 isotype_014.fcs
- Appendix Figures/Appendix Figure S10/S10F/EXP1_PLC2 LPS_016.fcs
- Appendix Figures/Appendix Figure S10/S10F/EXP1_PLC2 medium_015.fcs
- Appendix Figures/Appendix Figure S10/S10F/EXP1_SYK1 isotype_005.fcs
- Appendix Figures/Appendix Figure S10/S10F/EXP1_SYK1 LPS_007.fcs
- Appendix Figures/Appendix Figure S10/S10F/EXP1_SYK1 medium_006.fcs
- Appendix Figures/Appendix Figure S10/S10F/EXP1_SYK2 isotype_008.fcs
- Appendix Figures/Appendix Figure S10/S10F/EXP1_SYK2 LPS_010.fcs
- Appendix Figures/Appendix Figure S10/S10F/EXP1_SYK2 medium_009.fcs
- Appendix Figures/Appendix Figure S10/S10F/EXP1_unstained_001.fcs
- Appendix Figures/Appendix Figure S10/S10F/EXP2_CTRL isotype_024.fcs
- Appendix Figures/Appendix Figure S10/S10F/EXP2_CTRL LPS_026.fcs
- Appendix Figures/Appendix Figure S10/S10F/EXP2_CTRL medium_025.fcs
- Appendix Figures/Appendix Figure S10/S10F/EXP2_PIK1 isotype_039.fcs
- Appendix Figures/Appendix Figure S10/S10F/EXP2_PIK1 LPS_041.fcs
- Appendix Figures/Appendix Figure S10/S10F/EXP2_PIK1 medium_040.fcs
- Appendix Figures/Appendix Figure S10/S10F/EXP2_PIK2 isotype_042.fcs
- Appendix Figures/Appendix Figure S10/S10F/EXP2_PIK2 LPS_044.fcs
- Appendix Figures/Appendix Figure S10/S10F/EXP2_PIK2 medium_043.fcs
- Appendix Figures/Appendix Figure S10/S10F/EXP2_PLC1 isotype_033.fcs
- Appendix Figures/Appendix Figure S10/S10F/EXP2_PLC1 LPS_035.fcs
- Appendix Figures/Appendix Figure S10/S10F/EXP2_PLC1 medium_034.fcs
- Appendix Figures/Appendix Figure S10/S10F/EXP2_PLC2 isotype_036.fcs
- Appendix Figures/Appendix Figure S10/S10F/EXP2_PLC2 LPS_038.fcs
- Appendix Figures/Appendix Figure S10/S10F/EXP2_PLC2 medium_037.fcs
- Appendix Figures/Appendix Figure S10/S10F/EXP2_SYK1 isotype_027.fcs
- Appendix Figures/Appendix Figure S10/S10F/EXP2_SYK1 LPS_029.fcs
- Appendix Figures/Appendix Figure S10/S10F/EXP2_SYK1 medium_028.fcs
- Appendix Figures/Appendix Figure S10/S10F/EXP2_SYK2 isotype_030.fcs
- Appendix Figures/Appendix Figure S10/S10F/EXP2_SYK2 LPS_032.fcs
- Appendix Figures/Appendix Figure S10/S10F/EXP2_SYK2 medium_031.fcs
- Appendix Figures/Appendix Figure S10/S10F/EXP2_unstained_023.fcs
- Appendix Figures/Appendix Figure S10/S10F/EXP3_CTRL isotype_046.fcs
- Appendix Figures/Appendix Figure S10/S10F/EXP3_CTRL LPS_048.fcs
- Appendix Figures/Appendix Figure S10/S10F/EXP3_CTRL medium_047.fcs
- Appendix Figures/Appendix Figure S10/S10F/EXP3_PIK1 isotype_061.fcs
- Appendix Figures/Appendix Figure S10/S10F/EXP3_PIK1 LPS_063.fcs
- Appendix Figures/Appendix Figure S10/S10F/EXP3_PIK1 medium_062.fcs
- Appendix Figures/Appendix Figure S10/S10F/EXP3_PIK2 isotype_064.fcs
- Appendix Figures/Appendix Figure S10/S10F/EXP3_PIK2 LPS_066.fcs
- Appendix Figures/Appendix Figure S10/S10F/EXP3_PIK2 medium_065.fcs
- Appendix Figures/Appendix Figure S10/S10F/EXP3_PLC1 isotype_055.fcs
- Appendix Figures/Appendix Figure S10/S10F/EXP3_PLC1 LPS_057.fcs
- Appendix Figures/Appendix Figure S10/S10F/EXP3_PLC1 medium_056.fcs
- Appendix Figures/Appendix Figure S10/S10F/EXP3_PLC2 isotype_058.fcs
- Appendix Figures/Appendix Figure S10/S10F/EXP3_PLC2 LPS_060.fcs
- Appendix Figures/Appendix Figure S10/S10F/EXP3_PLC2 medium_059.fcs
- Appendix Figures/Appendix Figure S10/S10F/EXP3_SYK1 isotype_049.fcs
- Appendix Figures/Appendix Figure S10/S10F/EXP3_SYK1 LPS_051.fcs
- Appendix Figures/Appendix Figure S10/S10F/EXP3_SYK1 medium_050.fcs
- Appendix Figures/Appendix Figure S10/S10F/EXP3_SYK2 isotype_052.fcs
- Appendix Figures/Appendix Figure S10/S10F/EXP3_SYK2 LPS_054.fcs
- Appendix Figures/Appendix Figure S10/S10F/EXP3_SYK2 medium_053.fcs
- Appendix Figures/Appendix Figure S10/S10F/EXP3_unstained_045.fcs
- Appendix Figures/Appendix Figure S10/S10F/S10F.csv
- Appendix Figures/Appendix Figure S10/S10F/S10F.prism
- Appendix Figures/Appendix Figure S10/S10G/
- Appendix Figures/Appendix Figure S10/S10G/S10G.csv
- Appendix Figures/Appendix Figure S10/S10G/S10G.prism
- Appendix Figures/Appendix Figure S10/S10H/
- Appendix Figures/Appendix Figure S10/S10H/S10H.csv
- Appendix Figures/Appendix Figure S10/S10H/S10H.prism
- Appendix Figures/Appendix Figure S10/S10I/
- Appendix Figures/Appendix Figure S10/S10I/S10I.csv
- Appendix Figures/Appendix Figure S10/S10I/S10I/
- Appendix Figures/Appendix Figure S10/S10I/S10I/S10I.prism
- Appendix Figures/Appendix Figure S10/S10J/
- Appendix Figures/Appendix Figure S10/S10J/S10J.prism
- Appendix Figures/Appendix Figure S10/S10J/S10J-Ifnb1.csv
- Appendix Figures/Appendix Figure S10/S10J/S10J-Il1b.csv
- Appendix Figures/Appendix Figure S2/
- Appendix Figures/Appendix Figure S2/S2ABC/
- Appendix Figures/Appendix Figure S2/S2ABC/S2A.csv
- Appendix Figures/Appendix Figure S2/S2ABC/S2ABC.prism
- Appendix Figures/Appendix Figure S2/S2ABC/S2B.csv
- Appendix Figures/Appendix Figure S2/S2ABC/S2C.csv
- Appendix Figures/Appendix Figure S3/
- Appendix Figures/Appendix Figure S3/S3A/
- Appendix Figures/Appendix Figure S3/S3A/20240825_TLR4-neg isotype_004.fcs
- Appendix Figures/Appendix Figure S3/S3A/20240825_TLR4-neg TLR4_005.fcs
- Appendix Figures/Appendix Figure S3/S3A/20240825_TLR4-pos isotype_002.fcs
- Appendix Figures/Appendix Figure S3/S3A/20240825_TLR4-pos TLR4_003.fcs
- Appendix Figures/Appendix Figure S3/S3A/20240825_unstained_001.fcs
- Appendix Figures/Appendix Figure S3/S3A/26-Aug-2024 - TLR4 CRISPR post-sort figure.wsp
- Appendix Figures/Appendix Figure S3/S3B/
- Appendix Figures/Appendix Figure S3/S3B/S3B.prism
- Appendix Figures/Appendix Figure S3/S3B/S3B-Ifnb1.csv
- Appendix Figures/Appendix Figure S3/S3B/S3B-Il1b.csv
- Appendix Figures/Appendix Figure S3/S3D/
- Appendix Figures/Appendix Figure S3/S3D/full WB images.pdf
- Appendix Figures/Appendix Figure S3/S3D/S3D.csv
- Appendix Figures/Appendix Figure S4/
- Appendix Figures/Appendix Figure S4/S4AB/
- Appendix Figures/Appendix Figure S4/S4AB/S4A.csv
- Appendix Figures/Appendix Figure S4/S4AB/S4AB.prism
- Appendix Figures/Appendix Figure S4/S4AB/S4B.csv
- Appendix Figures/Appendix Figure S4/S4C/
- Appendix Figures/Appendix Figure S4/S4C/S4C - Ifnb1.csv
- Appendix Figures/Appendix Figure S4/S4C/S4C - Il1b.csv
- Appendix Figures/Appendix Figure S4/S4C/S4C - TLR4 int.csv
- Appendix Figures/Appendix Figure S4/S4C/S4C.prism
- Appendix Figures/Appendix Figure S4/S4DEF/
- Appendix Figures/Appendix Figure S4/S4DEF/S4D.csv
- Appendix Figures/Appendix Figure S4/S4DEF/S4DEF.prism
- Appendix Figures/Appendix Figure S4/S4DEF/S4E - CD14.csv
- Appendix Figures/Appendix Figure S4/S4DEF/S4E - TLR4.csv
- Appendix Figures/Appendix Figure S4/S4GH/
- Appendix Figures/Appendix Figure S4/S4GH/S4G - Ifnb1#1.csv
- Appendix Figures/Appendix Figure S4/S4GH/S4G - Ifnb1#2.csv
- Appendix Figures/Appendix Figure S4/S4GH/S4G - Il1b#1.csv
- Appendix Figures/Appendix Figure S4/S4GH/S4G - Il1b#2.csv
- Appendix Figures/Appendix Figure S4/S4GH/S4GH.prism
- Appendix Figures/Appendix Figure S4/S4GH/S4H - TLR4#1.csv
- Appendix Figures/Appendix Figure S4/S4GH/S4H - TLR4#2.csv
- Appendix Figures/Appendix Figure S5/
- Appendix Figures/Appendix Figure S5/S5AB/
- Appendix Figures/Appendix Figure S5/S5AB/S5A - Ifnb1.csv
- Appendix Figures/Appendix Figure S5/S5AB/S5A - Il1b.csv
- Appendix Figures/Appendix Figure S5/S5AB/S5A - TLR4 int.csv
- Appendix Figures/Appendix Figure S5/S5AB/S5AB.prism
- Appendix Figures/Appendix Figure S5/S5AB/S5B - Ifnb1.csv
- Appendix Figures/Appendix Figure S5/S5AB/S5B - Il1b.csv
- Appendix Figures/Appendix Figure S5/S5AB/S5B - TLR4 int.csv
- Appendix Figures/Appendix Figure S5/S5C/
- Appendix Figures/Appendix Figure S5/S5C/S5C - Ifnb1.csv
- Appendix Figures/Appendix Figure S5/S5C/S5C - Il1b.csv
- Appendix Figures/Appendix Figure S5/S5C/S5C.prism
- Appendix Figures/Appendix Figure S6/
- Appendix Figures/Appendix Figure S6/S6A/
- Appendix Figures/Appendix Figure S6/S6A/S6A.csv
- Appendix Figures/Appendix Figure S6/S6A/S6A.prism
- Appendix Figures/Appendix Figure S6/S6BC/
- Appendix Figures/Appendix Figure S6/S6BC/20211125_KO1 (C745A) DMSO LPS_034.fcs
- Appendix Figures/Appendix Figure S6/S6BC/20211125_KO1 (C745A) DMSO medium_033.fcs
- Appendix Figures/Appendix Figure S6/S6BC/20211125_KO1 (C745A) isotype_032.fcs
- Appendix Figures/Appendix Figure S6/S6BC/20211125_KO1 (C745A) TAK242 LPS_036.fcs
- Appendix Figures/Appendix Figure S6/S6BC/20211125_KO1 (C745A) TAK242 medium_035.fcs
- Appendix Figures/Appendix Figure S6/S6BC/20211125_KO1 (C745S) DMSO LPS_044.fcs
- Appendix Figures/Appendix Figure S6/S6BC/20211125_KO1 (C745S) DMSO medium_043.fcs
- Appendix Figures/Appendix Figure S6/S6BC/20211125_KO1 (C745S) isotype_042.fcs
- Appendix Figures/Appendix Figure S6/S6BC/20211125_KO1 (C745S) TAK242 LPS_046.fcs
- Appendix Figures/Appendix Figure S6/S6BC/20211125_KO1 (C745S) TAK242 medium_045.fcs
- Appendix Figures/Appendix Figure S6/S6BC/20211125_KO1 (mcs) DMSO LPS_014.fcs
- Appendix Figures/Appendix Figure S6/S6BC/20211125_KO1 (mcs) DMSO medium_013.fcs
- Appendix Figures/Appendix Figure S6/S6BC/20211125_KO1 (mcs) isotype_012.fcs
- Appendix Figures/Appendix Figure S6/S6BC/20211125_KO1 (mcs) TAK242 LPS_016.fcs
- Appendix Figures/Appendix Figure S6/S6BC/20211125_KO1 (mcs) TAK242 medium_015.fcs
- Appendix Figures/Appendix Figure S6/S6BC/20211125_KO1 (WT) DMSO LPS_024.fcs
- Appendix Figures/Appendix Figure S6/S6BC/20211125_KO1 (WT) DMSO medium_023.fcs
- Appendix Figures/Appendix Figure S6/S6BC/20211125_KO1 (WT) isotype_022.fcs
- Appendix Figures/Appendix Figure S6/S6BC/20211125_KO1 (WT) TAK242 LPS_026.fcs
- Appendix Figures/Appendix Figure S6/S6BC/20211125_KO1 (WT) TAK242 medium_025.fcs
- Appendix Figures/Appendix Figure S6/S6BC/20211125_KO2 (C745A) DMSO LPS_039.fcs
- Appendix Figures/Appendix Figure S6/S6BC/20211125_KO2 (C745A) DMSO medium_038.fcs
- Appendix Figures/Appendix Figure S6/S6BC/20211125_KO2 (C745A) isotype_037.fcs
- Appendix Figures/Appendix Figure S6/S6BC/20211125_KO2 (C745A) TAK242 LPS_041.fcs
- Appendix Figures/Appendix Figure S6/S6BC/20211125_KO2 (C745A) TAK242 medium_040.fcs
- Appendix Figures/Appendix Figure S6/S6BC/20211125_KO2 (C745S) DMSO LPS_049.fcs
- Appendix Figures/Appendix Figure S6/S6BC/20211125_KO2 (C745S) DMSO medium_048.fcs
- Appendix Figures/Appendix Figure S6/S6BC/20211125_KO2 (C745S) isotype_047.fcs
- Appendix Figures/Appendix Figure S6/S6BC/20211125_KO2 (C745S) TAK242 LPS_051.fcs
- Appendix Figures/Appendix Figure S6/S6BC/20211125_KO2 (C745S) TAK242 medium_050.fcs
- Appendix Figures/Appendix Figure S6/S6BC/20211125_KO2 (mcs) DMSO LPS_019.fcs
- Appendix Figures/Appendix Figure S6/S6BC/20211125_KO2 (mcs) DMSO medium_018.fcs
- Appendix Figures/Appendix Figure S6/S6BC/20211125_KO2 (mcs) isotype_017.fcs
- Appendix Figures/Appendix Figure S6/S6BC/20211125_KO2 (mcs) TAK242 LPS_021.fcs
- Appendix Figures/Appendix Figure S6/S6BC/20211125_KO2 (mcs) TAK242 medium_020.fcs
- Appendix Figures/Appendix Figure S6/S6BC/20211125_KO2 (WT) DMSO LPS_029.fcs
- Appendix Figures/Appendix Figure S6/S6BC/20211125_KO2 (WT) DMSO medium_028.fcs
- Appendix Figures/Appendix Figure S6/S6BC/20211125_KO2 (WT) isotype_027.fcs
- Appendix Figures/Appendix Figure S6/S6BC/20211125_KO2 (WT) TAK242 LPS_031.fcs
- Appendix Figures/Appendix Figure S6/S6BC/20211125_KO2 (WT) TAK242 medium_030.fcs
- Appendix Figures/Appendix Figure S6/S6BC/20211125_unstained_001.fcs
- Appendix Figures/Appendix Figure S6/S6BC/20211125_WT1 (mcs) DMSO LPS_004.fcs
- Appendix Figures/Appendix Figure S6/S6BC/20211125_WT1 (mcs) DMSO medium_003.fcs
- Appendix Figures/Appendix Figure S6/S6BC/20211125_WT1 (mcs) isotype_002.fcs
- Appendix Figures/Appendix Figure S6/S6BC/20211125_WT1 (mcs) TAK242 LPS_006.fcs
- Appendix Figures/Appendix Figure S6/S6BC/20211125_WT1 (mcs) TAK242 medium_005.fcs
- Appendix Figures/Appendix Figure S6/S6BC/20211125_WT2 (mcs) DMSO LPS_009.fcs
- Appendix Figures/Appendix Figure S6/S6BC/20211125_WT2 (mcs) DMSO medium_008.fcs
- Appendix Figures/Appendix Figure S6/S6BC/20211125_WT2 (mcs) isotype_007.fcs
- Appendix Figures/Appendix Figure S6/S6BC/20211125_WT2 (mcs) TAK242 LPS_011.fcs
- Appendix Figures/Appendix Figure S6/S6BC/20211125_WT2 (mcs) TAK242 medium_010.fcs
- Appendix Figures/Appendix Figure S6/S6BC/27-Nov-2021.wsp
- Appendix Figures/Appendix Figure S6/S6BC/27-Nov-2021-Layout.pdf
- Appendix Figures/Appendix Figure S6/S6D/
- Appendix Figures/Appendix Figure S6/S6D/S6D.csv
- Appendix Figures/Appendix Figure S6/S6D/S6D.prism
- Appendix Figures/Appendix Figure S6/S6E/
- Appendix Figures/Appendix Figure S6/S6E/S6E.csv
- Appendix Figures/Appendix Figure S6/S6E/S6E.prism
- Appendix Figures/Appendix Figure S6/S6FH/
- Appendix Figures/Appendix Figure S6/S6FH/S6FH.prism
- Appendix Figures/Appendix Figure S6/S6FH/S6F-Ifnb1.csv
- Appendix Figures/Appendix Figure S6/S6FH/S6F-Il1b.csv
- Appendix Figures/Appendix Figure S6/S6FH/S6H.csv
- Appendix Figures/Appendix Figure S6/S6I/
[truncated: 158 more entries]
