# Supplementary material for: TLR4 endocytosis and endosomal TLR4 signaling are distinct and independent outcomes of TLR4 activation
Source: EMBO Rep. 2025 Apr 9;26(10):2740–66. doi: 10.1038/s44319-025-00444-2 (PMC12116916; doi:10.1038/s44319-025-00444-2)
Supplement: Supplementary file 11 — Appendix Figures Source Data [file 44319_2025_444_MOESM11_ESM.zip › Appendix Figures/Appendix Figure S1/S1A/S1A-TLR4 endocytosis.csv]

	DMSO	DMSO	DMSO	FILIPIN III	FILIPIN III	FILIPIN III	MβCD	MβCD	MβCD	DYNASORE	DYNASORE	DYNASORE
DMEM	218	206	224	252	192	194	517	435	537	158	158	157
LPS	106	92	80	243	166	210	463	448	389	86	74	69
