# Supplementary material for: TLR4 endocytosis and endosomal TLR4 signaling are distinct and independent outcomes of TLR4 activation
Source: EMBO Rep. 2025 Apr 9;26(10):2740–66. doi: 10.1038/s44319-025-00444-2 (PMC12116916; doi:10.1038/s44319-025-00444-2)
Supplement: Supplementary file 11 — Appendix Figures Source Data [file 44319_2025_444_MOESM11_ESM.zip › Appendix Figures/Appendix Figure S1/S1B/S1B-filipin.csv]

	DMSO	DMSO	DMSO	FILIPIN III	FILIPIN III	FILIPIN III
0	316	370	335	359	332	335
60	385	380	339	268	253	239
120	364	356	338	268	250	233
240	347	369	342	254	240	245
