# Supplementary material for: TLR4 endocytosis and endosomal TLR4 signaling are distinct and independent outcomes of TLR4 activation
Source: EMBO Rep. 2025 Apr 9;26(10):2740–66. doi: 10.1038/s44319-025-00444-2 (PMC12116916; doi:10.1038/s44319-025-00444-2)
Supplement: Supplementary file 11 — Appendix Figures Source Data [file 44319_2025_444_MOESM11_ESM.zip › Appendix Figures/Appendix Figure S1/S1B/S1B-MBCD.csv]

	PBS	PBS	PBS	MβCD	MβCD	MβCD
0	220.2	258.2	220.2	227.2	235.2	199.2
60	240.2	234.2	243.2	286.2	238.2	240.2
120	209.2	229.2	224.2	271.2	270.2	220.2
240	232.2	223.2	233.2	199.2	222.2	197.2
