# Supplementary material for: TLR4 endocytosis and endosomal TLR4 signaling are distinct and independent outcomes of TLR4 activation
Source: EMBO Rep. 2025 Apr 9;26(10):2740–66. doi: 10.1038/s44319-025-00444-2 (PMC12116916; doi:10.1038/s44319-025-00444-2)
Supplement: Supplementary file 11 — Appendix Figures Source Data [file 44319_2025_444_MOESM11_ESM.zip › Appendix Figures/Appendix Figure S10/S10B/S10B.csv]

CTRL medium	CTRL LPS	SYK #1 medium	SYK #1 LPS	SYK #2 medium	SYK #2 LPS
308	146	327	260	292	262
315	134	313	237	315	282
304	137	328	266	312	241
