# Supplementary material for: TLR4 endocytosis and endosomal TLR4 signaling are distinct and independent outcomes of TLR4 activation
Source: EMBO Rep. 2025 Apr 9;26(10):2740–66. doi: 10.1038/s44319-025-00444-2 (PMC12116916; doi:10.1038/s44319-025-00444-2)
Supplement: Supplementary file 11 — Appendix Figures Source Data [file 44319_2025_444_MOESM11_ESM.zip › Appendix Figures/Appendix Figure S10/S10CD/S10D-Ifnb1.csv]

	DMSO	DMSO	DMSO	R406	R406	R406	BAY 61-3606	BAY 61-3606	BAY 61-3606	PICEATANNOL	PICEATANNOL	PICEATANNOL
medium	0.000642878	0.000433513	0.000470932	0.001957183	0.000444469	0.002333628	0.001383186	0.000798536	0.000987084	0.001062015	0.0005767	0.001349079
LPS	0.776155964	0.705171497	0.437536153	0.037253235	0.058801581	0.034642787	0.236330009	0.252792496	0.317162508	0.592316458	0.401169911	0.435771386
1Z105	0.607332947	0.740439586	0.505746775	0.031060364	0.063862999	0.044835234	0.28122671	0.318431783	0.388746057	1.064422362	0.997140485	1.071037178
