# Supplementary material for: TLR4 endocytosis and endosomal TLR4 signaling are distinct and independent outcomes of TLR4 activation
Source: EMBO Rep. 2025 Apr 9;26(10):2740–66. doi: 10.1038/s44319-025-00444-2 (PMC12116916; doi:10.1038/s44319-025-00444-2)
Supplement: Supplementary file 11 — Appendix Figures Source Data [file 44319_2025_444_MOESM11_ESM.zip › Appendix Figures/Appendix Figure S10/S10CD/S10D-Tnf.csv]

	DMSO	DMSO	DMSO	R406	R406	R406	BAY 61-3606	BAY 61-3606	BAY 61-3606	PICEATANNOL	PICEATANNOL	PICEATANNOL
medium	0.021263	0.038931	0.048311	0.010779	0.012182	0.015331	0.005765	0.00486	0.005392	0.327445	0.537376	0.512154
LPS	12.76441	13.23244	10.91233	9.465481	13.99282	11.32859	19.86852	14.95223	19.76444	15.27811	13.51067	11.78554
1Z105	9.334152	13.48562	9.782266	9.674762	13.78849	13.29442	10.15287	14.73618	19.28051	11.40108	17.97957	9.627456
