# Supplementary material for: TLR4 endocytosis and endosomal TLR4 signaling are distinct and independent outcomes of TLR4 activation
Source: EMBO Rep. 2025 Apr 9;26(10):2740–66. doi: 10.1038/s44319-025-00444-2 (PMC12116916; doi:10.1038/s44319-025-00444-2)
Supplement: Supplementary file 11 — Appendix Figures Source Data [file 44319_2025_444_MOESM11_ESM.zip › Appendix Figures/Appendix Figure S10/S10F/S10F.csv]

CTRL medium	CTRL LPS	PIK #1 medium	PIK #1 LPS	PIK #2 medium	PIK #2 LPS
308	146	383	63	389.6	99.6
315	134	448	133	381.5	112.5
304	137	454.5	79.5	360.2	99.2
