# Supplementary material for: TLR4 endocytosis and endosomal TLR4 signaling are distinct and independent outcomes of TLR4 activation
Source: EMBO Rep. 2025 Apr 9;26(10):2740–66. doi: 10.1038/s44319-025-00444-2 (PMC12116916; doi:10.1038/s44319-025-00444-2)
Supplement: Supplementary file 11 — Appendix Figures Source Data [file 44319_2025_444_MOESM11_ESM.zip › Appendix Figures/Appendix Figure S10/S10G/S10G.csv]

	DMSO	DMSO	DMSO	CAL-101	CAL-101	CAL-101
medium	168	170.4	176	167	163	163
LPS	48	54.4	57	45	53	49
1Z105	79	85.4	81	73	77	67
