# Supplementary material for: TLR4 endocytosis and endosomal TLR4 signaling are distinct and independent outcomes of TLR4 activation
Source: EMBO Rep. 2025 Apr 9;26(10):2740–66. doi: 10.1038/s44319-025-00444-2 (PMC12116916; doi:10.1038/s44319-025-00444-2)
Supplement: Supplementary file 11 — Appendix Figures Source Data [file 44319_2025_444_MOESM11_ESM.zip › Appendix Figures/Appendix Figure S10/S10H/S10H.csv]

	DMSO	DMSO	DMSO	DMSO	DMSO	R406	R406	R406	R406	R406
DMEM	9275	7661	7957	7842		7302	4670	5847	7358
LPS	6784	5364	5984	5862		5073	4367	4803	5365
