# Supplementary material for: TLR4 endocytosis and endosomal TLR4 signaling are distinct and independent outcomes of TLR4 activation
Source: EMBO Rep. 2025 Apr 9;26(10):2740–66. doi: 10.1038/s44319-025-00444-2 (PMC12116916; doi:10.1038/s44319-025-00444-2)
Supplement: Supplementary file 11 — Appendix Figures Source Data [file 44319_2025_444_MOESM11_ESM.zip › Appendix Figures/Appendix Figure S10/S10I/S10I.csv]

	DMSO	DMSO	DMSO	DMSO	DMSO	U73122	U73122	U73122	U73122	U73122	CAL101	CAL101	CAL101	CAL101	CAL101
DMEM	9275	7661	7957			3763	2422	2667			6203	6584	6120
LPS	6784	5364	5984			2903	2376	2188			5320	5188	5199
