# Supplementary material for: TLR4 endocytosis and endosomal TLR4 signaling are distinct and independent outcomes of TLR4 activation
Source: EMBO Rep. 2025 Apr 9;26(10):2740–66. doi: 10.1038/s44319-025-00444-2 (PMC12116916; doi:10.1038/s44319-025-00444-2)
Supplement: Supplementary file 11 — Appendix Figures Source Data [file 44319_2025_444_MOESM11_ESM.zip › Appendix Figures/Appendix Figure S10/S10J/S10J-Ifnb1.csv]

	DMSO	DMSO	DMSO	DMSO	CAL-101	CAL-101	CAL-101	CAL-101
medium	0.00018638	0.00014269	0.00046105	0.00026057	0.00017915	0.00026961	0.0003527	0.0003333
LPS	0.38559247	0.21577299	0.21767033	0.24254937	0.15276266	0.16547465	0.2351743	0.18164627
