# Supplementary material for: TLR4 endocytosis and endosomal TLR4 signaling are distinct and independent outcomes of TLR4 activation
Source: EMBO Rep. 2025 Apr 9;26(10):2740–66. doi: 10.1038/s44319-025-00444-2 (PMC12116916; doi:10.1038/s44319-025-00444-2)
Supplement: Supplementary file 11 — Appendix Figures Source Data [file 44319_2025_444_MOESM11_ESM.zip › Appendix Figures/Appendix Figure S10/S10J/S10J-Il1b.csv]

	DMSO	DMSO	DMSO	DMSO	CAL-101	CAL-101	CAL-101	CAL-101
medium	0.00190276	0.0009535	0.00101918	0.00073349	0.00396431	0.00326434	0.00077801	0.0006908
LPS	4.49850911	4.01534956	3.77692841	4.31287591	6.18298918	7.88197205	5.10242115	5.49775734
