# Supplementary material for: TLR4 endocytosis and endosomal TLR4 signaling are distinct and independent outcomes of TLR4 activation
Source: EMBO Rep. 2025 Apr 9;26(10):2740–66. doi: 10.1038/s44319-025-00444-2 (PMC12116916; doi:10.1038/s44319-025-00444-2)
Supplement: Supplementary file 11 — Appendix Figures Source Data [file 44319_2025_444_MOESM11_ESM.zip › Appendix Figures/Appendix Figure S2/S2ABC/S2A.csv]

	WT	WT	WT	WT	WT	WT	TLR4ko	TLR4ko	TLR4ko	TLR4ko	TLR4ko	TLR4ko	CD14ko	CD14ko	CD14ko	CD14ko	CD14ko	CD14ko	MyD88ko	MyD88ko	MyD88ko	MyD88ko	MyD88ko	MyD88ko	TRIFko	TRIFko	TRIFko	TRIFko	TRIFko	TRIFko	MyD88/TRIFko	MyD88/TRIFko	MyD88/TRIFko	MyD88/TRIFko	MyD88/TRIFko	MyD88/TRIFko	TRAMko	TRAMko	TRAMko	TRAMko	TRAMko	TRAMko	TRIF/TRAMko	TRIF/TRAMko	TRIF/TRAMko	TRIF/TRAMko	TRIF/TRAMko	TRIF/TRAMko	MALko
DMSO medium	205	198	153	251	212	200	22	26	26				161	149	99				122	164	105				156.1	156	126				120	161	139				197	103	106				280	141	135				278
FILIPIN medium	172	205	115	293	298	267	0	1	0				136	130	87				84	130	54				204	260	167				122	129	72				216	263	270				326	161	164				318
DMSO LPS	47	71	29	161	146	142	40	26	38				156	149	125				33	44	28				30.1	36	23				39	52	80				82	44	45				108	73	72				144
FILIPIN LPS	190	184	121	298	271	288	56	2	31				142	146	90				106	139	70				169	280	135				175	114	102				157	293	285				330	330	328				250
[truncated: 5 more columns]
