# Supplementary material for: TLR4 endocytosis and endosomal TLR4 signaling are distinct and independent outcomes of TLR4 activation
Source: EMBO Rep. 2025 Apr 9;26(10):2740–66. doi: 10.1038/s44319-025-00444-2 (PMC12116916; doi:10.1038/s44319-025-00444-2)
Supplement: Supplementary file 11 — Appendix Figures Source Data [file 44319_2025_444_MOESM11_ESM.zip › Appendix Figures/Appendix Figure S2/S2ABC/S2B.csv]

	WT	WT	WT	WT	WT	WT	TLR4ko	TLR4ko	TLR4ko	TLR4ko	TLR4ko	TLR4ko	CD14ko	CD14ko	CD14ko	CD14ko	CD14ko	CD14ko	MyD88ko	MyD88ko	MyD88ko	MyD88ko	MyD88ko	MyD88ko	TRIFko	TRIFko	TRIFko	TRIFko	TRIFko	TRIFko	MyD88/TRIFko	MyD88/TRIFko	MyD88/TRIFko	MyD88/TRIFko	MyD88/TRIFko	MyD88/TRIFko	TRAMko	TRAMko	TRAMko	TRAMko	TRAMko	TRAMko	TRAM/TRIFko	TRAM/TRIFko	TRAM/TRIFko	TRAM/TRIFko	TRAM/TRIFko	TRAM/TRIFko	MALko
DMSO medium	0.000247969	0.000237909	0.000125203	0.0000882495	0.0000480124	0.0000380529	0.00080215	0.000615984	0.000494886				0.000415301	0.000358652	0.000319315				0.003699326	0.005109115	0.003691041				0.00018559	0.000177185	0.00012448				0.000225144	0.000162053	0.000144531				0.0000984177	0.000115623	0.0000657954				0.00020821	0.00018293	0.000148831				0.0000460173
FILIPIN medium	0.000208091	0.000279722	0.000159172	0.000777658	0.000544334	0.0000479843	0.000571972	0.000375615	0.00046338				0.000332054	0.000303332	0.000152714				0.00652126	0.003194159	0.00342921				0.000345309	0.000201922	0.000148675				0.000241009	0.000144034	0.000159215				0.000776553	0.000570862	0.000358561				0.001034116	0.000878351	0.000161603				0.003763712
DMSO LPS	0.030287422	0.02439733	0.029599971	0.018212432	0.021684398	0.017109194	0.000462366	0.000475145	0.000273844				0.002031677	0.002814015	0.003247101				0.018341477	0.023175077	0.026095079				0.000919018	0.000962927	0.00057314				0.000155791	0.0000608465	0.000140531				0.000631231	0.000620702	0.000778811				0.00091796	0.000699789	0.001044149				0.006284211
FILIPIN LPS	0.03716454	0.04076019	0.041466185	0.018717214	0.030044425	0.029087835	0.001800882	0.001917913	0.003123199				0.004196025	0.005177705	0.005572008				0.112749016	0.139620816	0.140283211				0.003840751	0.004363375	0.005226031				0.001194822	0.001082644	0.000965804				0.001521405	0.001614359	0.001786095				0.002042941	0.002836932	0.003798208				0.057104306
[truncated: 5 more columns]
