# Supplementary material for: TLR4 endocytosis and endosomal TLR4 signaling are distinct and independent outcomes of TLR4 activation
Source: EMBO Rep. 2025 Apr 9;26(10):2740–66. doi: 10.1038/s44319-025-00444-2 (PMC12116916; doi:10.1038/s44319-025-00444-2)
Supplement: Supplementary file 11 — Appendix Figures Source Data [file 44319_2025_444_MOESM11_ESM.zip › Appendix Figures/Appendix Figure S3/S3A/26-Aug-2024 - TLR4 CRISPR post-sort figure.wsp]

<?xml version="1.0" encoding="UTF-8"?>
 <Workspace version="20.0"  modDate="Fri Feb 28 19:43:06 AEST 2025"  clientTimestamp="1740735786518"  flowJoVersion="10.10.0"  drawRowBorders="1"  drawColumnBorders="1"  hideCompNodes="1"  curGroup="All Samples"  groupPaneHeight="80"  xmlns:xsi="http://www.w3.org/2001/XMLSchema-instance"  xmlns:gating="http://www.isac-net.org/std/Gating-ML/v2.0/gating"  xmlns:transforms="http://www.isac-net.org/std/Gating-ML/v2.0/transformations"  xmlns:data-type="http://www.isac-net.org/std/Gating-ML/v2.0/datatypes"  xsi:schemaLocation="http://www.isac-net.org/std/Gating-ML/v2.0/gating http://www.isac-net.org/std/Gating-ML/v2.0/gating/Gating-ML.v2.0.xsd http://www.isac-net.org/std/Gating-ML/v2.0/transformations http://www.isac-net.org/std/Gating-ML/v2.0/gating/Transformations.v2.0.xsd http://www.isac-net.org/std/Gating-ML/v2.0/datatypes http://www.isac-net.org/std/Gating-ML/v2.0/gating/DataTypes.v2.0.xsd "  nonAutoSaveFileName="file:/C:/Users/ttschult/Downloads/Data/20240825%20RAW-CRISPR%20post-sort%20TLR4%20CD14%20expression%20check/TLR4%20CRISPR%20post-sort%20figure/26-Aug-2024%20-%20TLR4%20CRISPR%20post-sort%20figure.wsp" >
   <WindowPosition x="0"  y="0"  width="700"  height="600"  displayed="1"  panelState="" />
   <TextTraits font="SansSerif"  size="11"  name=""  style="plain"  color="#000000"  background="#00ffffff"  just="left" />
   <Columns>
     <TColumn width="329" >
       <Property key="fj.appnode.prop.name" />
     </TColumn>
     <TColumn width="169" >
       <Property key="fj.appnode.prop.statistic" />
     </TColumn>
     <TColumn width="169" >
       <Property key="fj.appnode.prop.ncells" />
     </TColumn>
   </Columns>
   <Matrices/>
   <Cytometers>
     <Cytometer name="DIVA"  cyt="Fortessa X20 (LSRFortessa)"  useFCS3="1"  extraNegs="0"  widthBasis="-100"  linMin="0"  logMin="3"  linMax="262144"  logMax="262144"  linearRescale="1"  logRescale="1"  linFromKW="1"  logFromKW="1"  useGain="0"  useTransform="1"  transformType="BIEX"  manufacturer=""  serialnumber=""  homepage="workspaces-and-samples/flowjo-and-your-cytometer/ws-cytometer-bd/"  icon="bd.PNG" >
       <LinParams>
         <Param>time</Param>
       </LinParams>
       <LogParams/>
       <FilterParams/>
       <TransformStore/>
     </Cytometer>
   </Cytometers>
   <Groups>
     <GroupNode name="All Samples"  annotation=""  owningGroup="All Samples"  expanded="1"  sortPriority="10"  count="-1" >
       <Graph smoothing="0"  backColor="#ffffff"  foreColor="#000000"  type="Pseudocolor"  fast="1" >
         <Axis dimension="x"  name=""  label=""  auto="auto" />
         <Axis dimension="y"  name=""  label=""  auto="auto" />
         <GraphSettings level="5%"  smoothingHighResolution="1"  contourHighResolution="1"  histogramSmoothingCount="0"  graphResolution="256"  showOutliers="0"  drawLargeDots="0"  dotsToDraw="8000"  tint="le.chartfill.tinted.40"  lineWeight="le.lineweight.normal"  lineStyle="le.linestyle.solid" />
         <GraphEnvironment showGrid="0"  showAxes="tnlTNL"  showGates="1"  showFreqOnPlots="1"  showGateNameOnPlots="1"  showMedians="0"  showUncomped="0"  addEventParam="0"  lastYAxisName="" >
           <TextTraits font="SansSerif"  size="11"  name="Labels"  style="plain"  color="#000000"  background="#00ffffff"  just="left" />
           <TextTraits font="SansSerif"  size="11"  name="LayoutGates"  style="plain"  color="#000000"  background="#00ffffff"  just="left" />
           <TextTraits font="SansSerif"  size="9"  name="Numbers"  style="plain"  color="#000000"  background="#00ffffff"  just="left" />
           <TextTraits font="SansSerif"  size="9"  name="Legend"  style="plain"  color="#000000"  background="#00ffffff"  just="left" />
         </GraphEnvironment>
       </Graph>
       <Subpopulations>
         <Population name="RAW"  annotation=""  owningGroup="All Samples"  expanded="1"  sortPriority="10"  count="22543" >
           <Graph smoothing="0"  backColor="#ffffff"  foreColor="#000000"  heatMapStatParameter="APC-A"  type="Pseudocolor"  fast="1" >
             <Axis dimension="x"  name="FSC-A"  label=""  auto="auto" />
             <Axis dimension="y"  name="FSC-H"  label=""  auto="auto" />
             <GraphSettings level="5%"  smoothingHighResolution="1"  contourHighResolution="1"  histogramSmoothingCount="0"  graphResolution="256"  showOutliers="0"  drawLargeDots="0"  dotsToDraw="8000"  tint="le.chartfill.tinted.40"  lineWeight="le.lineweight.normal"  lineStyle="le.linestyle.solid" />
             <GraphEnvironment showGrid="0"  showAxes="tnlTNL"  showGates="1"  showFreqOnPlots="1"  showGateNameOnPlots="1"  showMedians="0"  showUncomped="0"  addEventParam="0"  lastYAxisName="" >
               <TextTraits font="SansSerif"  size="11"  name="Labels"  style="plain"  color="#000000"  background="#00ffffff"  just="left" />
               <TextTraits font="SansSerif"  size="11"  name="LayoutGates"  style="plain"  color="#000000"  background="#00ffffff"  just="left" />
               <TextTraits font="SansSerif"  size="9"  name="Numbers"  style="plain"  color="#000000"  background="#00ffffff"  just="left" />
               <TextTraits font="SansSerif"  size="9"  name="Legend"  style="plain"  color="#000000"  background="#00ffffff"  just="left" />
               <WindowPosition x="620"  y="20"  width="390"  height="582"  displayed="0"  panelState="---" />
             </GraphEnvironment>
           </Graph>
           <Gate gating:id="ID898365641" >
             <gating:RectangleGate eventsInside="1"  annoOffsetX="0"  annoOffsetY="0"  tint="#000000"  isTinted="0"  lineWeight="Normal"  userDefined="1"  percentX="0"  percentY="0" >
               <gating:dimension gating:min="20927.462184873948"  gating:max="255535.32773109243" >
                 <data-type:fcs-dimension data-type:name="FSC-A" />
               </gating:dimension>
               <gating:dimension gating:min="1351.593500011715"  gating:max="163172.69160954206" >
                 <data-type:fcs-dimension data-type:name="SSC-A" />
               </gating:dimension>
             </gating:RectangleGate>
           </Gate>
           <Subpopulations>
             <Population name="singlets"  annotation=""  owningGroup="All Samples"  expanded="1"  sortPriority="10"  count="17643" >
               <Graph smoothing="13"  backColor="#ffffff"  foreColor="#000000"  heatMapStatParameter="APC-A"  type="Histogram"  fast="1" >
                 <Axis dimension="x"  name="APC-A"  label=""  auto="auto" />
                 <Axis dimension="y"  name=""  label=""  auto="auto" />
                 <GraphSettings level="5%"  smoothingHighResolution="1"  contourHighResolution="1"  histogramSmoothingCount="0"  graphResolution="256"  showOutliers="0"  drawLargeDots="0"  dotsToDraw="8000"  tint="le.chartfill.tinted.40"  lineWeight="le.lineweight.normal"  lineStyle="le.linestyle.solid" />
                 <GraphEnvironment showGrid="0"  showAxes="tnlTNL"  showGates="1"  showFreqOnPlots="1"  showGateNameOnPlots="1"  showMedians="0"  showUncomped="0"  addEventParam="0"  lastYAxisName="" >
                   <TextTraits font="SansSerif"  size="11"  name="Labels"  style="plain"  color="#000000"  background="#00ffffff"  just="left" />
                   <TextTraits font="SansSerif"  size="11"  name="LayoutGates"  style="plain"  color="#000000"  background="#00ffffff"  just="left" />
                   <TextTraits font="SansSerif"  size="9"  name="Numbers"  style="plain"  color="#000000"  background="#00ffffff"  just="left" />
                   <TextTraits font="SansSerif"  size="9"  name="Legend"  style="plain"  color="#000000"  background="#00ffffff"  just="left" />
                   <WindowPosition x="620"  y="20"  width="390"  height="582"  displayed="0"  panelState="---" />
                 </GraphEnvironment>
               </Graph>
               <Gate gating:id="ID291220520"  gating:parent_id="ID898365641" >
                 <gating:PolygonGate eventsInside="1"  annoOffsetX="0"  annoOffsetY="0"  tint="#000000"  isTinted="0"  lineWeight="Normal"  userDefined="1"  quadId="-1"  gateResolution="256" >
                   <gating:dimension>
                     <data-type:fcs-dimension data-type:name="FSC-A" />
                   </gating:dimension>
                   <gating:dimension>
                     <data-type:fcs-dimension data-type:name="FSC-H" />
                   </gating:dimension>
                   <gating:vertex>
                     <gating:coordinate data-type:value="9913.0084033613" />
                     <gating:coordinate data-type:value="30340.7407407407" />
                   </gating:vertex>
                   <gating:vertex>
                     <gating:coordinate data-type:value="25333.243697479" />
                     <gating:coordinate data-type:value="7281.7777777778" />
                   </gating:vertex>
                   <gating:vertex>
                     <gating:coordinate data-type:value="133274.8907563025" />
                     <gating:coordinate data-type:value="101944.8888888889" />
                   </gating:vertex>
                   <gating:vertex>
                     <gating:coordinate data-type:value="109043.0924369748" />
                     <gating:coordinate data-type:value="133499.2592592593" />
                   </gating:vertex>
                 </gating:PolygonGate>
               </Gate>
             </Population>
           </Subpopulations>
         </Population>
       </Subpopulations>
       <Group name="All Samples"  live="1"  role="ws.group.dlog.test"  key=""  synchronized="0"  foreground="#000000"  fontStyle="bold" >
         <Criteria/>
         <SampleRefs>
           <SampleRef sampleID="8" />
           <SampleRef sampleID="9" />
           <SampleRef sampleID="1" />
           <SampleRef sampleID="2" />
           <SampleRef sampleID="4" />
           <SampleRef sampleID="3" />
           <SampleRef sampleID="6" />
           <SampleRef sampleID="5" />
           <SampleRef sampleID="7" />
         </SampleRefs>
         <Keywords/>
       </Group>
     </GroupNode>
     <GroupNode name="Compensation"  annotation=""  owningGroup="Compensation"  expanded="1"  sortPriority="10"  count="-1" >
       <Graph smoothing="0"  backColor="#ffffff"  foreColor="#000000"  type="Pseudocolor"  fast="1" >
         <Axis dimension="x"  name=""  label=""  auto="auto" />
         <Axis dimension="y"  name=""  label=""  auto="auto" />
         <GraphSettings level="5%"  smoothingHighResolution="1"  contourHighResolution="1"  histogramSmoothingCount="0"  graphResolution="256"  showOutliers="0"  drawLargeDots="0"  dotsToDraw="8000"  tint="le.chartfill.tinted.40"  lineWeight="le.lineweight.normal"  lineStyle="le.linestyle.solid" />
         <GraphEnvironment showGrid="0"  showAxes="tnlTNL"  showGates="1"  showFreqOnPlots="1"  showGateNameOnPlots="1"  showMedians="0"  showUncomped="0"  addEventParam="0"  lastYAxisName="" >
           <TextTraits font="SansSerif"  size="11"  name="Labels"  style="plain"  color="#000000"  background="#00ffffff"  just="left" />
           <TextTraits font="SansSerif"  size="11"  name="LayoutGates"  style="plain"  color="#000000"  background="#00ffffff"  just="left" />
           <TextTraits font="SansSerif"  size="9"  name="Numbers"  style="plain"  color="#000000"  background="#00ffffff"  just="left" />
           <TextTraits font="SansSerif"  size="9"  name="Legend"  style="plain"  color="#000000"  background="#00ffffff"  just="left" />
         </GraphEnvironment>
       </Graph>
       <Group name="Compensation"  live="1"  role="ws.group.dlog.compensation"  key=""  synchronized="0"  foreground="#bc1900"  fontStyle="bold" >
         <Criteria>
           <Criterion connector="And"  keyword="$FIL"  function="Contains"  value="comp" />
           <Criterion connector="Or"  keyword="$FIL"  function="Contains"  value="unstained" />
         </Criteria>
         <SampleRefs>
           <SampleRef sampleID="7" />
         </SampleRefs>
         <Keywords/>
       </Group>
     </GroupNode>
   </Groups>
   <SampleList>
     <Sample>
       <DataSet uri="file:/C:/Users/ttschult/Downloads/Data/20240825%20RAW-CRISPR%20post-sort%20TLR4%20CD14%20expression%20check/20240825_CD14-pos%20CD14_007.fcs"  sampleID="1" />
       <Transformations>
         <transforms:linear transforms:minRange="0"  transforms:maxRange="262144"  gain="1" >
           <data-type:parameter data-type:name="FSC-A" />
         </transforms:linear>
         <transforms:linear transforms:minRange="0"  transforms:maxRange="262144"  gain="1" >
           <data-type:parameter data-type:name="FSC-H" />
         </transforms:linear>
         <transforms:linear transforms:minRange="0"  transforms:maxRange="262144"  gain="1" >
           <data-type:parameter data-type:name="FSC-W" />
         </transforms:linear>
         <transforms:log transforms:offset="3"  transforms:decades="4.9414186672" >
           <data-type:parameter data-type:name="SSC-A" />
         </transforms:log>
         <transforms:biex transforms:length="256"  transforms:maxRange="262144"  transforms:neg="0"  transforms:width="-100"  transforms:pos="4.418539922" >
           <data-type:parameter data-type:name="SSC-H" />
         </transforms:biex>
         <transforms:linear transforms:minRange="0"  transforms:maxRange="262144"  gain="1" >
           <data-type:parameter data-type:name="SSC-W" />
         </transforms:linear>
         <transforms:log transforms:offset="9.4868329805"  transforms:decades="2.9414186672" >
           <data-type:parameter data-type:name="APC-A" />
         </transforms:log>
         <transforms:linear transforms:minRange="0.601"  transforms:maxRange="73.701"  gain="1" >
           <data-type:parameter data-type:name="Time" />
         </transforms:linear>
       </Transformations>
       <Keywords>
         <Keyword name="FJ_FCS_VERSION"  value="3" />
         <Keyword name="$BEGINANALYSIS"  value="0" />
         <Keyword name="$ENDANALYSIS"  value="0" />
         <Keyword name="$BEGINSTEXT"  value="0" />
         <Keyword name="$ENDSTEXT"  value="0" />
         <Keyword name="$BEGINDATA"  value="2253" />
         <Keyword name="$ENDDATA"  value="1074252            " />
         <Keyword name="$FIL"  value="20240825_CD14-pos CD14_007.fcs" />
         <Keyword name="$SYS"  value="Windows 7 6.1" />
         <Keyword name="$TOT"  value="33500              " />
         <Keyword name="$PAR"  value="8" />
         <Keyword name="$MODE"  value="L" />
         <Keyword name="$BYTEORD"  value="4,3,2,1" />
         <Keyword name="$DATATYPE"  value="F" />
         <Keyword name="$NEXTDATA"  value="0" />
         <Keyword name="CREATOR"  value="BD FACSDiva Software Version 8.0.1" />
         <Keyword name="TUBE NAME"  value="CD14-pos CD14" />
         <Keyword name="$SRC"  value="20240825" />
         <Keyword name="EXPERIMENT NAME"  value="20240825 RAW-CRISPR post-sort TLR4 CD14 expression check" />
         <Keyword name="GUID"  value="78710afd-fb6b-48dd-a622-605906f06d02" />
         <Keyword name="$DATE"  value="25-AUG-2024" />
         <Keyword name="$BTIM"  value="23:41:18" />
         <Keyword name="$ETIM"  value="23:42:32" />
         <Keyword name="$CYT"  value="Fortessa X20 (LSRFortessa)" />
         <Keyword name="SETTINGS"  value="Cytometer" />
         <Keyword name="CYTNUM"  value="H658226R1053" />
         <Keyword name="WINDOW EXTENSION"  value="10.00" />
         <Keyword name="EXPORT USER NAME"  value="BlumenthalGroup" />
         <Keyword name="EXPORT TIME"  value="26-AUG-2024-00:33:12" />
         <Keyword name="$OP"  value="BlumenthalGroup" />
         <Keyword name="FSC ASF"  value="0.69" />
         <Keyword name="AUTOBS"  value="TRUE" />
         <Keyword name="$INST"  value=" " />
         <Keyword name="LASER1NAME"  value="BLUE" />
         <Keyword name="LASER1DELAY"  value="0.00" />
         <Keyword name="LASER1ASF"  value="0.84" />
         <Keyword name="LASER2NAME"  value="RED" />
         <Keyword name="LASER2DELAY"  value="-63.42" />
         <Keyword name="LASER2ASF"  value="0.78" />
         <Keyword name="LASER3NAME"  value="UV" />
         <Keyword name="LASER3DELAY"  value="66.52" />
         <Keyword name="LASER3ASF"  value="0.89" />
         <Keyword name="LASER4NAME"  value="VIOLET" />
         <Keyword name="LASER4DELAY"  value="35.14" />
         <Keyword name="LASER4ASF"  value="0.81" />
         <Keyword name="LASER5NAME"  value="YELLGRN" />
         <Keyword name="LASER5DELAY"  value="-29.82" />
         <Keyword name="LASER5ASF"  value="0.95" />
         <Keyword name="$TIMESTEP"  value="0.01" />
         <Keyword name="THRESHOLD"  value="FSC,10000" />
         <Keyword name="$P1N"  value="FSC-A" />
         <Keyword name="$P1R"  value="262144" />
         <Keyword name="$P1B"  value="32" />
         <Keyword name="$P1E"  value="0,0" />
         <Keyword name="$P1V"  value="300" />
         <Keyword name="$P1G"  value="1.0" />
         <Keyword name="P1DISPLAY"  value="LIN" />
         <Keyword name="P1BS"  value="0" />
         <Keyword name="P1MS"  value="0" />
         <Keyword name="$P2N"  value="FSC-H" />
         <Keyword name="$P2R"  value="262144" />
         <Keyword name="$P2B"  value="32" />
         <Keyword name="$P2E"  value="0,0" />
         <Keyword name="$P2V"  value="300" />
         <Keyword name="$P2G"  value="1.0" />
         <Keyword name="P2DISPLAY"  value="LIN" />
         <Keyword name="P2BS"  value="0" />
         <Keyword name="P2MS"  value="0" />
         <Keyword name="$P3N"  value="FSC-W" />
         <Keyword name="$P3R"  value="262144" />
         <Keyword name="$P3B"  value="32" />
         <Keyword name="$P3E"  value="0,0" />
         <Keyword name="$P3V"  value="300" />
         <Keyword name="$P3G"  value="1.0" />
         <Keyword name="P3BS"  value="-1" />
         <Keyword name="P3MS"  value="0" />
         <Keyword name="$P4N"  value="SSC-A" />
         <Keyword name="$P4R"  value="262144" />
         <Keyword name="$P4B"  value="32" />
         <Keyword name="$P4E"  value="0,0" />
         <Keyword name="$P4V"  value="180" />
         <Keyword name="$P4G"  value="1.0" />
         <Keyword name="P4DISPLAY"  value="LOG" />
         <Keyword name="P4BS"  value="0" />
         <Keyword name="P4MS"  value="0" />
         <Keyword name="$P5N"  value="SSC-H" />
         <Keyword name="$P5R"  value="262144" />
         <Keyword name="$P5B"  value="32" />
         <Keyword name="$P5E"  value="0,0" />
         <Keyword name="$P5V"  value="180" />
         <Keyword name="$P5G"  value="1.0" />
         <Keyword name="P5DISPLAY"  value="LOG" />
         <Keyword name="P5BS"  value="0" />
         <Keyword name="P5MS"  value="0" />
         <Keyword name="$P6N"  value="SSC-W" />
         <Keyword name="$P6R"  value="262144" />
         <Keyword name="$P6B"  value="32" />
         <Keyword name="$P6E"  value="0,0" />
         <Keyword name="$P6V"  value="180" />
         <Keyword name="$P6G"  value="1.0" />
         <Keyword name="P6BS"  value="-1" />
         <Keyword name="P6MS"  value="0" />
         <Keyword name="$P7N"  value="APC-A" />
         <Keyword name="$P7R"  value="262144" />
         <Keyword name="$P7B"  value="32" />
         <Keyword name="$P7E"  value="0,0" />
         <Keyword name="$P7V"  value="649" />
         <Keyword name="$P7G"  value="1.0" />
         <Keyword name="P7DISPLAY"  value="LOG" />
         <Keyword name="P7BS"  value="125" />
         <Keyword name="P7MS"  value="0" />
         <Keyword name="$P8N"  value="Time" />
         <Keyword name="$P8R"  value="262144" />
         <Keyword name="$P8B"  value="32" />
         <Keyword name="$P8E"  value="0,0" />
         <Keyword name="$P8G"  value="0.01" />
         <Keyword name="P8BS"  value="0" />
         <Keyword name="P8MS"  value="0" />
         <Keyword name="CST SETUP STATUS"  value="SUCCESS" />
         <Keyword name="CST BEADS LOT ID"  value="31881" />
         <Keyword name="CYTOMETER CONFIG NAME"  value="F2 2020 TRI 2-Blue 3-Red 6-Vt 4-Ye Gr 3-UV" />
         <Keyword name="CYTOMETER CONFIG CREATE DATE"  value="2024-07-31T16:41:01+10:00" />
         <Keyword name="CST SETUP DATE"  value="2024-08-23T08:44:58+10:00" />
         <Keyword name="CST BASELINE DATE"  value="2024-07-31T17:01:27+10:00" />
         <Keyword name="CST BEADS EXPIRED"  value="False" />
         <Keyword name="CST PERFORMANCE EXPIRED"  value="2024-08-24T08:44:58+10:00" />
         <Keyword name="CST REGULATORY STATUS"  value="RUO Performance Check" />
         <Keyword name="$P1S"  value="" />
         <Keyword name="$P2S"  value="" />
         <Keyword name="$P3S"  value="" />
         <Keyword name="$P4S"  value="" />
         <Keyword name="$P5S"  value="" />
         <Keyword name="$P6S"  value="" />
         <Keyword name="$P7S"  value="" />
         <Keyword name="$P8S"  value="" />
         <Keyword name="FILENAME"  value="" />
       </Keywords>
       <SampleNode name="20240825_CD14-pos CD14_007.fcs"  annotation=""  owningGroup=""  expanded="1"  sortPriority="10"  count="33500"  sampleID="1" >
         <Graph smoothing="0"  backColor="#ffffff"  foreColor="#000000"  type="Pseudocolor"  fast="1" >
           <Axis dimension="x"  name="FSC-A"  label=""  auto="auto" />
           <Axis dimension="y"  name="SSC-A"  label=""  auto="auto" />
           <GraphSettings level="5%"  smoothingHighResolution="1"  contourHighResolution="1"  histogramSmoothingCount="0"  graphResolution="256"  showOutliers="0"  drawLargeDots="0"  dotsToDraw="8000"  tint="le.chartfill.tinted.40"  lineWeight="le.lineweight.normal"  lineStyle="le.linestyle.solid" />
           <GraphEnvironment showGrid="0"  showAxes="tnlTNL"  showGates="1"  showFreqOnPlots="1"  showGateNameOnPlots="1"  showMedians="0"  showUncomped="0"  addEventParam="0"  lastYAxisName="" >
             <TextTraits font="SansSerif"  size="11"  name="Labels"  style="plain"  color="#000000"  background="#00ffffff"  just="left" />
             <TextTraits font="SansSerif"  size="11"  name="LayoutGates"  style="plain"  color="#000000"  background="#00ffffff"  just="left" />
             <TextTraits font="SansSerif"  size="9"  name="Numbers"  style="plain"  color="#000000"  background="#00ffffff"  just="left" />
             <TextTraits font="SansSerif"  size="9"  name="Legend"  style="plain"  color="#000000"  background="#00ffffff"  just="left" />
             <WindowPosition x="0"  y="0"  width="0"  height="0"  displayed="0"  panelState="" />
           </GraphEnvironment>
         </Graph>
         <Subpopulations>
           <Population name="RAW"  annotation=""  owningGroup="All Samples"  expanded="1"  sortPriority="10"  count="28646" >
             <Graph smoothing="0"  backColor="#ffffff"  foreColor="#000000"  heatMapStatParameter="APC-A"  type="Pseudocolor"  fast="1" >
               <Axis dimension="x"  name="FSC-A"  label=""  auto="auto" />
               <Axis dimension="y"  name="FSC-H"  label=""  auto="auto" />
               <GraphSettings level="5%"  smoothingHighResolution="1"  contourHighResolution="1"  histogramSmoothingCount="0"  graphResolution="256"  showOutliers="0"  drawLargeDots="0"  dotsToDraw="8000"  tint="le.chartfill.tinted.40"  lineWeight="le.lineweight.normal"  lineStyle="le.linestyle.solid" />
               <GraphEnvironment showGrid="0"  showAxes="tnlTNL"  showGates="1"  showFreqOnPlots="1"  showGateNameOnPlots="1"  showMedians="0"  showUncomped="0"  addEventParam="0"  lastYAxisName="" >
                 <TextTraits font="SansSerif"  size="11"  name="Labels"  style="plain"  color="#000000"  background="#00ffffff"  just="left" />
                 <TextTraits font="SansSerif"  size="11"  name="LayoutGates"  style="plain"  color="#000000"  background="#00ffffff"  just="left" />
                 <TextTraits font="SansSerif"  size="9"  name="Numbers"  style="plain"  color="#000000"  background="#00ffffff"  just="left" />
                 <TextTraits font="SansSerif"  size="9"  name="Legend"  style="plain"  color="#000000"  background="#00ffffff"  just="left" />
                 <WindowPosition x="620"  y="20"  width="390"  height="582"  displayed="0"  panelState="---" />
               </GraphEnvironment>
             </Graph>
             <Gate gating:id="ID1483986295" >
               <gating:RectangleGate eventsInside="1"  annoOffsetX="0"  annoOffsetY="0"  tint="#000000"  isTinted="0"  lineWeight="Normal"  userDefined="1"  percentX="0"  percentY="0" >
                 <gating:dimension gating:min="20927.462184873948"  gating:max="255535.32773109243" >
                   <data-type:fcs-dimension data-type:name="FSC-A" />
                 </gating:dimension>
                 <gating:dimension gating:min="1351.593500011715"  gating:max="163172.69160954206" >
                   <data-type:fcs-dimension data-type:name="SSC-A" />
                 </gating:dimension>
               </gating:RectangleGate>
             </Gate>
             <Subpopulations>
               <Population name="singlets"  annotation=""  owningGroup="All Samples"  expanded="1"  sortPriority="10"  count="20882" >
                 <Graph smoothing="13"  backColor="#ffffff"  foreColor="#000000"  heatMapStatParameter="APC-A"  type="Histogram"  fast="1" >
                   <Axis dimension="x"  name="APC-A"  label=""  auto="auto" />
                   <Axis dimension="y"  name=""  label=""  auto="auto" />
                   <GraphSettings level="5%"  smoothingHighResolution="1"  contourHighResolution="1"  histogramSmoothingCount="0"  graphResolution="256"  showOutliers="0"  drawLargeDots="0"  dotsToDraw="8000"  tint="le.chartfill.tinted.40"  lineWeight="le.lineweight.normal"  lineStyle="le.linestyle.solid" />
                   <GraphEnvironment showGrid="0"  showAxes="tnlTNL"  showGates="1"  showFreqOnPlots="1"  showGateNameOnPlots="1"  showMedians="0"  showUncomped="0"  addEventParam="0"  lastYAxisName="" >
                     <TextTraits font="SansSerif"  size="11"  name="Labels"  style="plain"  color="#000000"  background="#00ffffff"  just="left" />
                     <TextTraits font="SansSerif"  size="11"  name="LayoutGates"  style="plain"  color="#000000"  background="#00ffffff"  just="left" />
                     <TextTraits font="SansSerif"  size="9"  name="Numbers"  style="plain"  color="#000000"  background="#00ffffff"  just="left" />
                     <TextTraits font="SansSerif"  size="9"  name="Legend"  style="plain"  color="#000000"  background="#00ffffff"  just="left" />
                     <WindowPosition x="620"  y="20"  width="390"  height="582"  displayed="0"  panelState="---" />
                   </GraphEnvironment>
                 </Graph>
                 <Gate gating:id="ID263781837"  gating:parent_id="ID1483986295" >
                   <gating:PolygonGate eventsInside="1"  annoOffsetX="0"  annoOffsetY="0"  tint="#000000"  isTinted="0"  lineWeight="Normal"  userDefined="1"  quadId="-1"  gateResolution="256" >
                     <gating:dimension>
                       <data-type:fcs-dimension data-type:name="FSC-A" />
                     </gating:dimension>
                     <gating:dimension>
                       <data-type:fcs-dimension data-type:name="FSC-H" />
                     </gating:dimension>
                     <gating:vertex>
                       <gating:coordinate data-type:value="9913.0084033613" />
                       <gating:coordinate data-type:value="30340.7407407407" />
                     </gating:vertex>
                     <gating:vertex>
                       <gating:coordinate data-type:value="25333.243697479" />
                       <gating:coordinate data-type:value="7281.7777777778" />
                     </gating:vertex>
                     <gating:vertex>
                       <gating:coordinate data-type:value="133274.8907563025" />
                       <gating:coordinate data-type:value="101944.8888888889" />
                     </gating:vertex>
                     <gating:vertex>
                       <gating:coordinate data-type:value="109043.0924369748" />
                       <gating:coordinate data-type:value="133499.2592592593" />
                     </gating:vertex>
                   </gating:PolygonGate>
                 </Gate>
               </Population>
             </Subpopulations>
           </Population>
         </Subpopulations>
       </SampleNode>
     </Sample>
     <Sample>
       <DataSet uri="file:/C:/Users/ttschult/Downloads/Data/20240825%20RAW-CRISPR%20post-sort%20TLR4%20CD14%20expression%20check/20240825_CD14-pos%20isotype_006.fcs"  sampleID="2" />
       <Transformations>
         <transforms:linear transforms:minRange="0"  transforms:maxRange="262144"  gain="1" >
           <data-type:parameter data-type:name="FSC-A" />
         </transforms:linear>
         <transforms:linear transforms:minRange="0"  transforms:maxRange="262144"  gain="1" >
           <data-type:parameter data-type:name="FSC-H" />
         </transforms:linear>
         <transforms:linear transforms:minRange="0"  transforms:maxRange="262144"  gain="1" >
           <data-type:parameter data-type:name="FSC-W" />
         </transforms:linear>
         <transforms:log transforms:offset="3"  transforms:decades="4.9414186672" >
           <data-type:parameter data-type:name="SSC-A" />
         </transforms:log>
         <transforms:biex transforms:length="256"  transforms:maxRange="262144"  transforms:neg="0"  transforms:width="-100"  transforms:pos="4.418539922" >
           <data-type:parameter data-type:name="SSC-H" />
         </transforms:biex>
         <transforms:linear transforms:minRange="0"  transforms:maxRange="262144"  gain="1" >
           <data-type:parameter data-type:name="SSC-W" />
         </transforms:linear>
         <transforms:log transforms:offset="9.4868329805"  transforms:decades="2.9414186672" >
           <data-type:parameter data-type:name="APC-A" />
         </transforms:log>
         <transforms:linear transforms:minRange="0.5"  transforms:maxRange="79.488"  gain="1" >
           <data-type:parameter data-type:name="Time" />
         </transforms:linear>
       </Transformations>
       <Keywords>
         <Keyword name="FJ_FCS_VERSION"  value="3" />
         <Keyword name="$BEGINANALYSIS"  value="0" />
         <Keyword name="$ENDANALYSIS"  value="0" />
         <Keyword name="$BEGINSTEXT"  value="0" />
         <Keyword name="$ENDSTEXT"  value="0" />
         <Keyword name="$BEGINDATA"  value="2258" />
         <Keyword name="$ENDDATA"  value="1104081            " />
         <Keyword name="$FIL"  value="20240825_CD14-pos isotype_006.fcs" />
         <Keyword name="$SYS"  value="Windows 7 6.1" />
         <Keyword name="$TOT"  value="34432              " />
         <Keyword name="$PAR"  value="8" />
         <Keyword name="$MODE"  value="L" />
         <Keyword name="$BYTEORD"  value="4,3,2,1" />
         <Keyword name="$DATATYPE"  value="F" />
         <Keyword name="$NEXTDATA"  value="0" />
         <Keyword name="CREATOR"  value="BD FACSDiva Software Version 8.0.1" />
         <Keyword name="TUBE NAME"  value="CD14-pos isotype" />
         <Keyword name="$SRC"  value="20240825" />
         <Keyword name="EXPERIMENT NAME"  value="20240825 RAW-CRISPR post-sort TLR4 CD14 expression check" />
         <Keyword name="GUID"  value="5a4d94d3-d53f-4e9a-a7d2-90f462b67d58" />
         <Keyword name="$DATE"  value="25-AUG-2024" />
         <Keyword name="$BTIM"  value="23:39:35" />
         <Keyword name="$ETIM"  value="23:40:55" />
         <Keyword name="$CYT"  value="Fortessa X20 (LSRFortessa)" />
         <Keyword name="SETTINGS"  value="Cytometer" />
         <Keyword name="CYTNUM"  value="H658226R1053" />
         <Keyword name="WINDOW EXTENSION"  value="10.00" />
         <Keyword name="EXPORT USER NAME"  value="BlumenthalGroup" />
         <Keyword name="EXPORT TIME"  value="26-AUG-2024-00:33:12" />
         <Keyword name="$OP"  value="BlumenthalGroup" />
         <Keyword name="FSC ASF"  value="0.69" />
         <Keyword name="AUTOBS"  value="TRUE" />
         <Keyword name="$INST"  value=" " />
         <Keyword name="LASER1NAME"  value="BLUE" />
         <Keyword name="LASER1DELAY"  value="0.00" />
         <Keyword name="LASER1ASF"  value="0.84" />
         <Keyword name="LASER2NAME"  value="RED" />
         <Keyword name="LASER2DELAY"  value="-63.42" />
         <Keyword name="LASER2ASF"  value="0.78" />
         <Keyword name="LASER3NAME"  value="UV" />
         <Keyword name="LASER3DELAY"  value="66.52" />
         <Keyword name="LASER3ASF"  value="0.89" />
         <Keyword name="LASER4NAME"  value="VIOLET" />
         <Keyword name="LASER4DELAY"  value="35.14" />
         <Keyword name="LASER4ASF"  value="0.81" />
         <Keyword name="LASER5NAME"  value="YELLGRN" />
         <Keyword name="LASER5DELAY"  value="-29.82" />
         <Keyword name="LASER5ASF"  value="0.95" />
         <Keyword name="$TIMESTEP"  value="0.01" />
         <Keyword name="THRESHOLD"  value="FSC,10000" />
         <Keyword name="$P1N"  value="FSC-A" />
         <Keyword name="$P1R"  value="262144" />
         <Keyword name="$P1B"  value="32" />
         <Keyword name="$P1E"  value="0,0" />
         <Keyword name="$P1V"  value="300" />
         <Keyword name="$P1G"  value="1.0" />
         <Keyword name="P1DISPLAY"  value="LIN" />
         <Keyword name="P1BS"  value="0" />
         <Keyword name="P1MS"  value="0" />
         <Keyword name="$P2N"  value="FSC-H" />
         <Keyword name="$P2R"  value="262144" />
         <Keyword name="$P2B"  value="32" />
         <Keyword name="$P2E"  value="0,0" />
         <Keyword name="$P2V"  value="300" />
         <Keyword name="$P2G"  value="1.0" />
         <Keyword name="P2DISPLAY"  value="LIN" />
         <Keyword name="P2BS"  value="0" />
         <Keyword name="P2MS"  value="0" />
         <Keyword name="$P3N"  value="FSC-W" />
         <Keyword name="$P3R"  value="262144" />
         <Keyword name="$P3B"  value="32" />
         <Keyword name="$P3E"  value="0,0" />
         <Keyword name="$P3V"  value="300" />
         <Keyword name="$P3G"  value="1.0" />
         <Keyword name="P3BS"  value="-1" />
         <Keyword name="P3MS"  value="0" />
         <Keyword name="$P4N"  value="SSC-A" />
         <Keyword name="$P4R"  value="262144" />
         <Keyword name="$P4B"  value="32" />
         <Keyword name="$P4E"  value="0,0" />
         <Keyword name="$P4V"  value="180" />
         <Keyword name="$P4G"  value="1.0" />
         <Keyword name="P4DISPLAY"  value="LOG" />
         <Keyword name="P4BS"  value="0" />
         <Keyword name="P4MS"  value="0" />
         <Keyword name="$P5N"  value="SSC-H" />
         <Keyword name="$P5R"  value="262144" />
         <Keyword name="$P5B"  value="32" />
         <Keyword name="$P5E"  value="0,0" />
         <Keyword name="$P5V"  value="180" />
         <Keyword name="$P5G"  value="1.0" />
         <Keyword name="P5DISPLAY"  value="LOG" />
         <Keyword name="P5BS"  value="0" />
         <Keyword name="P5MS"  value="0" />
         <Keyword name="$P6N"  value="SSC-W" />
         <Keyword name="$P6R"  value="262144" />
         <Keyword name="$P6B"  value="32" />
         <Keyword name="$P6E"  value="0,0" />
         <Keyword name="$P6V"  value="180" />
         <Keyword name="$P6G"  value="1.0" />
         <Keyword name="P6BS"  value="-1" />
         <Keyword name="P6MS"  value="0" />
         <Keyword name="$P7N"  value="APC-A" />
         <Keyword name="$P7R"  value="262144" />
         <Keyword name="$P7B"  value="32" />
         <Keyword name="$P7E"  value="0,0" />
         <Keyword name="$P7V"  value="649" />
         <Keyword name="$P7G"  value="1.0" />
         <Keyword name="P7DISPLAY"  value="LOG" />
         <Keyword name="P7BS"  value="84" />
         <Keyword name="P7MS"  value="0" />
         <Keyword name="$P8N"  value="Time" />
         <Keyword name="$P8R"  value="262144" />
         <Keyword name="$P8B"  value="32" />
         <Keyword name="$P8E"  value="0,0" />
         <Keyword name="$P8G"  value="0.01" />
         <Keyword name="P8BS"  value="0" />
         <Keyword name="P8MS"  value="0" />
         <Keyword name="CST SETUP STATUS"  value="SUCCESS" />
         <Keyword name="CST BEADS LOT ID"  value="31881" />
         <Keyword name="CYTOMETER CONFIG NAME"  value="F2 2020 TRI 2-Blue 3-Red 6-Vt 4-Ye Gr 3-UV" />
         <Keyword name="CYTOMETER CONFIG CREATE DATE"  value="2024-07-31T16:41:01+10:00" />
         <Keyword name="CST SETUP DATE"  value="2024-08-23T08:44:58+10:00" />
         <Keyword name="CST BASELINE DATE"  value="2024-07-31T17:01:27+10:00" />
         <Keyword name="CST BEADS EXPIRED"  value="False" />
         <Keyword name="CST PERFORMANCE EXPIRED"  value="2024-08-24T08:44:58+10:00" />
         <Keyword name="CST REGULATORY STATUS"  value="RUO Performance Check" />
         <Keyword name="$P1S"  value="" />
         <Keyword name="$P2S"  value="" />
         <Keyword name="$P3S"  value="" />
         <Keyword name="$P4S"  value="" />
         <Keyword name="$P5S"  value="" />
         <Keyword name="$P6S"  value="" />
         <Keyword name="$P7S"  value="" />
         <Keyword name="$P8S"  value="" />
         <Keyword name="FILENAME"  value="" />
       </Keywords>
       <SampleNode name="20240825_CD14-pos isotype_006.fcs"  annotation=""  owningGroup=""  expanded="1"  sortPriority="10"  count="34432"  sampleID="2" >
         <Graph smoothing="0"  backColor="#ffffff"  foreColor="#000000"  type="Pseudocolor"  fast="1" >
           <Axis dimension="x"  name="FSC-A"  label=""  auto="auto" />
           <Axis dimension="y"  name="SSC-A"  label=""  auto="auto" />
           <GraphSettings level="5%"  smoothingHighResolution="1"  contourHighResolution="1"  histogramSmoothingCount="0"  graphResolution="256"  showOutliers="0"  drawLargeDots="0"  dotsToDraw="8000"  tint="le.chartfill.tinted.40"  lineWeight="le.lineweight.normal"  lineStyle="le.linestyle.solid" />
           <GraphEnvironment showGrid="0"  showAxes="tnlTNL"  showGates="1"  showFreqOnPlots="1"  showGateNameOnPlots="1"  showMedians="0"  showUncomped="0"  addEventParam="0"  lastYAxisName="" >
             <TextTraits font="SansSerif"  size="11"  name="Labels"  style="plain"  color="#000000"  background="#00ffffff"  just="left" />
             <TextTraits font="SansSerif"  size="11"  name="LayoutGates"  style="plain"  color="#000000"  background="#00ffffff"  just="left" />
             <TextTraits font="SansSerif"  size="9"  name="Numbers"  style="plain"  color="#000000"  background="#00ffffff"  just="left" />
             <TextTraits font="SansSerif"  size="9"  name="Legend"  style="plain"  color="#000000"  background="#00ffffff"  just="left" />
             <WindowPosition x="0"  y="0"  width="0"  height="0"  displayed="0"  panelState="" />
           </GraphEnvironment>
         </Graph>
         <Subpopulations>
           <Population name="RAW"  annotation=""  owningGroup="All Samples"  expanded="1"  sortPriority="10"  count="29462" >
             <Graph smoothing="0"  backColor="#ffffff"  foreColor="#000000"  heatMapStatParameter="APC-A"  type="Pseudocolor"  fast="1" >
               <Axis dimension="x"  name="FSC-A"  label=""  auto="auto" />
               <Axis dimension="y"  name="FSC-H"  label=""  auto="auto" />
               <GraphSettings level="5%"  smoothingHighResolution="1"  contourHighResolution="1"  histogramSmoothingCount="0"  graphResolution="256"  showOutliers="0"  drawLargeDots="0"  dotsToDraw="8000"  tint="le.chartfill.tinted.40"  lineWeight="le.lineweight.normal"  lineStyle="le.linestyle.solid" />
               <GraphEnvironment showGrid="0"  showAxes="tnlTNL"  showGates="1"  showFreqOnPlots="1"  showGateNameOnPlots="1"  showMedians="0"  showUncomped="0"  addEventParam="0"  lastYAxisName="" >
                 <TextTraits font="SansSerif"  size="11"  name="Labels"  style="plain"  color="#000000"  background="#00ffffff"  just="left" />
                 <TextTraits font="SansSerif"  size="11"  name="LayoutGates"  style="plain"  color="#000000"  background="#00ffffff"  just="left" />
                 <TextTraits font="SansSerif"  size="9"  name="Numbers"  style="plain"  color="#000000"  background="#00ffffff"  just="left" />
                 <TextTraits font="SansSerif"  size="9"  name="Legend"  style="plain"  color="#000000"  background="#00ffffff"  just="left" />
                 <WindowPosition x="620"  y="20"  width="390"  height="582"  displayed="0"  panelState="---" />
               </GraphEnvironment>
             </Graph>
             <Gate gating:id="ID448431882" >
               <gating:RectangleGate eventsInside="1"  annoOffsetX="0"  annoOffsetY="0"  tint="#000000"  isTinted="0"  lineWeight="Normal"  userDefined="1"  percentX="0"  percentY="0" >
                 <gating:dimension gating:min="20927.462184873948"  gating:max="255535.32773109243" >
                   <data-type:fcs-dimension data-type:name="FSC-A" />
                 </gating:dimension>
                 <gating:dimension gating:min="1351.593500011715"  gating:max="163172.69160954206" >
                   <data-type:fcs-dimension data-type:name="SSC-A" />
                 </gating:dimension>
               </gating:RectangleGate>
             </Gate>
             <Subpopulations>
               <Population name="singlets"  annotation=""  owningGroup="All Samples"  expanded="1"  sortPriority="10"  count="21433" >
                 <Graph smoothing="13"  backColor="#ffffff"  foreColor="#000000"  heatMapStatParameter="APC-A"  type="Histogram"  fast="1" >
                   <Axis dimension="x"  name="APC-A"  label=""  auto="auto" />
                   <Axis dimension="y"  name=""  label=""  auto="auto" />
                   <GraphSettings level="5%"  smoothingHighResolution="1"  contourHighResolution="1"  histogramSmoothingCount="0"  graphResolution="256"  showOutliers="0"  drawLargeDots="0"  dotsToDraw="8000"  tint="le.chartfill.tinted.40"  lineWeight="le.lineweight.normal"  lineStyle="le.linestyle.solid" />
                   <GraphEnvironment showGrid="0"  showAxes="tnlTNL"  showGates="1"  showFreqOnPlots="1"  showGateNameOnPlots="1"  showMedians="0"  showUncomped="0"  addEventParam="0"  lastYAxisName="" >
                     <TextTraits font="SansSerif"  size="11"  name="Labels"  style="plain"  color="#000000"  background="#00ffffff"  just="left" />
                     <TextTraits font="SansSerif"  size="11"  name="LayoutGates"  style="plain"  color="#000000"  background="#00ffffff"  just="left" />
                     <TextTraits font="SansSerif"  size="9"  name="Numbers"  style="plain"  color="#000000"  background="#00ffffff"  just="left" />
                     <TextTraits font="SansSerif"  size="9"  name="Legend"  style="plain"  color="#000000"  background="#00ffffff"  just="left" />
                     <WindowPosition x="620"  y="20"  width="390"  height="582"  displayed="0"  panelState="---" />
                   </GraphEnvironment>
                 </Graph>
                 <Gate gating:id="ID1312973657"  gating:parent_id="ID448431882" >
                   <gating:PolygonGate eventsInside="1"  annoOffsetX="0"  annoOffsetY="0"  tint="#000000"  isTinted="0"  lineWeight="Normal"  userDefined="1"  quadId="-1"  gateResolution="256" >
                     <gating:dimension>
                       <data-type:fcs-dimension data-type:name="FSC-A" />
                     </gating:dimension>
                     <gating:dimension>
                       <data-type:fcs-dimension data-type:name="FSC-H" />
                     </gating:dimension>
                     <gating:vertex>
                       <gating:coordinate data-type:value="9913.0084033613" />
                       <gating:coordinate data-type:value="30340.7407407407" />
                     </gating:vertex>
                     <gating:vertex>
                       <gating:coordinate data-type:value="25333.243697479" />
                       <gating:coordinate data-type:value="7281.7777777778" />
                     </gating:vertex>
                     <gating:vertex>
                       <gating:coordinate data-type:value="133274.8907563025" />
                       <gating:coordinate data-type:value="101944.8888888889" />
                     </gating:vertex>
                     <gating:vertex>
                       <gating:coordinate data-type:value="109043.0924369748" />
                       <gating:coordinate data-type:value="133499.2592592593" />
                     </gating:vertex>
                   </gating:PolygonGate>
                 </Gate>
               </Population>
             </Subpopulations>
           </Population>
         </Subpopulations>
       </SampleNode>
     </Sample>
     <Sample>
       <DataSet uri="file:/C:/Users/ttschult/Downloads/Data/20240825%20RAW-CRISPR%20post-sort%20TLR4%20CD14%20expression%20check/20240825_TLR4-neg%20isotype_004.fcs"  sampleID="3" />
       <Transformations>
         <transforms:linear transforms:minRange="0"  transforms:maxRange="262144"  gain="1" >
           <data-type:parameter data-type:name="FSC-A" />
         </transforms:linear>
         <transforms:linear transforms:minRange="0"  transforms:maxRange="262144"  gain="1" >
           <data-type:parameter data-type:name="FSC-H" />
         </transforms:linear>
         <transforms:linear transforms:minRange="0"  transforms:maxRange="262144"  gain="1" >
           <data-type:parameter data-type:name="FSC-W" />
         </transforms:linear>
         <transforms:log transforms:offset="3"  transforms:decades="4.9414186672" >
           <data-type:parameter data-type:name="SSC-A" />
         </transforms:log>
         <transforms:biex transforms:length="256"  transforms:maxRange="262144"  transforms:neg="0"  transforms:width="-100"  transforms:pos="4.418539922" >
           <data-type:parameter data-type:name="SSC-H" />
         </transforms:biex>
         <transforms:linear transforms:minRange="0"  transforms:maxRange="262144"  gain="1" >
           <data-type:parameter data-type:name="SSC-W" />
         </transforms:linear>
         <transforms:log transforms:offset="9.4868329805"  transforms:decades="2.9414186672" >
           <data-type:parameter data-type:name="APC-A" />
         </transforms:log>
         <transforms:linear transforms:minRange="0.565"  transforms:maxRange="35.9"  gain="1" >
           <data-type:parameter data-type:name="Time" />
         </transforms:linear>
       </Transformations>
       <Keywords>
         <Keyword name="FJ_FCS_VERSION"  value="3" />
         <Keyword name="$BEGINANALYSIS"  value="0" />
         <Keyword name="$ENDANALYSIS"  value="0" />
         <Keyword name="$BEGINSTEXT"  value="0" />
         <Keyword name="$ENDSTEXT"  value="0" />
         <Keyword name="$BEGINDATA"  value="2259" />
         <Keyword name="$ENDDATA"  value="997394             " />
         <Keyword name="$FIL"  value="20240825_TLR4-neg isotype_004.fcs" />
         <Keyword name="$SYS"  value="Windows 7 6.1" />
         <Keyword name="$TOT"  value="31098              " />
         <Keyword name="$PAR"  value="8" />
         <Keyword name="$MODE"  value="L" />
         <Keyword name="$BYTEORD"  value="4,3,2,1" />
         <Keyword name="$DATATYPE"  value="F" />
         <Keyword name="$NEXTDATA"  value="0" />
         <Keyword name="CREATOR"  value="BD FACSDiva Software Version 8.0.1" />
         <Keyword name="TUBE NAME"  value="TLR4-neg isotype" />
         <Keyword name="$SRC"  value="20240825" />
         <Keyword name="EXPERIMENT NAME"  value="20240825 RAW-CRISPR post-sort TLR4 CD14 expression check" />
         <Keyword name="GUID"  value="39619942-def4-46a9-b60a-25b9178fb205" />
         <Keyword name="$DATE"  value="25-AUG-2024" />
         <Keyword name="$BTIM"  value="23:36:27" />
         <Keyword name="$ETIM"  value="23:37:04" />
         <Keyword name="$CYT"  value="Fortessa X20 (LSRFortessa)" />
         <Keyword name="SETTINGS"  value="Cytometer" />
         <Keyword name="CYTNUM"  value="H658226R1053" />
         <Keyword name="WINDOW EXTENSION"  value="10.00" />
         <Keyword name="EXPORT USER NAME"  value="BlumenthalGroup" />
         <Keyword name="EXPORT TIME"  value="26-AUG-2024-00:33:11" />
         <Keyword name="$OP"  value="BlumenthalGroup" />
         <Keyword name="FSC ASF"  value="0.69" />
         <Keyword name="AUTOBS"  value="TRUE" />
         <Keyword name="$INST"  value=" " />
         <Keyword name="LASER1NAME"  value="BLUE" />
         <Keyword name="LASER1DELAY"  value="0.00" />
         <Keyword name="LASER1ASF"  value="0.84" />
         <Keyword name="LASER2NAME"  value="RED" />
         <Keyword name="LASER2DELAY"  value="-63.42" />
         <Keyword name="LASER2ASF"  value="0.78" />
         <Keyword name="LASER3NAME"  value="UV" />
         <Keyword name="LASER3DELAY"  value="66.52" />
         <Keyword name="LASER3ASF"  value="0.89" />
         <Keyword name="LASER4NAME"  value="VIOLET" />
         <Keyword name="LASER4DELAY"  value="35.14" />
         <Keyword name="LASER4ASF"  value="0.81" />
         <Keyword name="LASER5NAME"  value="YELLGRN" />
         <Keyword name="LASER5DELAY"  value="-29.82" />
         <Keyword name="LASER5ASF"  value="0.95" />
         <Keyword name="$TIMESTEP"  value="0.01" />
         <Keyword name="THRESHOLD"  value="FSC,10000" />
         <Keyword name="$P1N"  value="FSC-A" />
         <Keyword name="$P1R"  value="262144" />
         <Keyword name="$P1B"  value="32" />
         <Keyword name="$P1E"  value="0,0" />
         <Keyword name="$P1V"  value="300" />
         <Keyword name="$P1G"  value="1.0" />
         <Keyword name="P1DISPLAY"  value="LIN" />
         <Keyword name="P1BS"  value="0" />
         <Keyword name="P1MS"  value="0" />
         <Keyword name="$P2N"  value="FSC-H" />
         <Keyword name="$P2R"  value="262144" />
         <Keyword name="$P2B"  value="32" />
         <Keyword name="$P2E"  value="0,0" />
         <Keyword name="$P2V"  value="300" />
         <Keyword name="$P2G"  value="1.0" />
         <Keyword name="P2DISPLAY"  value="LIN" />
         <Keyword name="P2BS"  value="0" />
         <Keyword name="P2MS"  value="0" />
         <Keyword name="$P3N"  value="FSC-W" />
         <Keyword name="$P3R"  value="262144" />
         <Keyword name="$P3B"  value="32" />
         <Keyword name="$P3E"  value="0,0" />
         <Keyword name="$P3V"  value="300" />
         <Keyword name="$P3G"  value="1.0" />
         <Keyword name="P3BS"  value="-1" />
         <Keyword name="P3MS"  value="0" />
         <Keyword name="$P4N"  value="SSC-A" />
         <Keyword name="$P4R"  value="262144" />
         <Keyword name="$P4B"  value="32" />
         <Keyword name="$P4E"  value="0,0" />
         <Keyword name="$P4V"  value="180" />
         <Keyword name="$P4G"  value="1.0" />
         <Keyword name="P4DISPLAY"  value="LOG" />
         <Keyword name="P4BS"  value="0" />
         <Keyword name="P4MS"  value="0" />
         <Keyword name="$P5N"  value="SSC-H" />
         <Keyword name="$P5R"  value="262144" />
         <Keyword name="$P5B"  value="32" />
         <Keyword name="$P5E"  value="0,0" />
         <Keyword name="$P5V"  value="180" />
         <Keyword name="$P5G"  value="1.0" />
         <Keyword name="P5DISPLAY"  value="LOG" />
         <Keyword name="P5BS"  value="0" />
         <Keyword name="P5MS"  value="0" />
         <Keyword name="$P6N"  value="SSC-W" />
         <Keyword name="$P6R"  value="262144" />
         <Keyword name="$P6B"  value="32" />
         <Keyword name="$P6E"  value="0,0" />
         <Keyword name="$P6V"  value="180" />
         <Keyword name="$P6G"  value="1.0" />
         <Keyword name="P6BS"  value="-1" />
         <Keyword name="P6MS"  value="0" />
         <Keyword name="$P7N"  value="APC-A" />
         <Keyword name="$P7R"  value="262144" />
         <Keyword name="$P7B"  value="32" />
         <Keyword name="$P7E"  value="0,0" />
         <Keyword name="$P7V"  value="649" />
         <Keyword name="$P7G"  value="1.0" />
         <Keyword name="P7DISPLAY"  value="LOG" />
         <Keyword name="P7BS"  value="149" />
         <Keyword name="P7MS"  value="0" />
         <Keyword name="$P8N"  value="Time" />
         <Keyword name="$P8R"  value="262144" />
         <Keyword name="$P8B"  value="32" />
         <Keyword name="$P8E"  value="0,0" />
         <Keyword name="$P8G"  value="0.01" />
         <Keyword name="P8BS"  value="0" />
         <Keyword name="P8MS"  value="0" />
         <Keyword name="CST SETUP STATUS"  value="SUCCESS" />
         <Keyword name="CST BEADS LOT ID"  value="31881" />
         <Keyword name="CYTOMETER CONFIG NAME"  value="F2 2020 TRI 2-Blue 3-Red 6-Vt 4-Ye Gr 3-UV" />
         <Keyword name="CYTOMETER CONFIG CREATE DATE"  value="2024-07-31T16:41:01+10:00" />
         <Keyword name="CST SETUP DATE"  value="2024-08-23T08:44:58+10:00" />
         <Keyword name="CST BASELINE DATE"  value="2024-07-31T17:01:27+10:00" />
         <Keyword name="CST BEADS EXPIRED"  value="False" />
         <Keyword name="CST PERFORMANCE EXPIRED"  value="2024-08-24T08:44:58+10:00" />
         <Keyword name="CST REGULATORY STATUS"  value="RUO Performance Check" />
         <Keyword name="$P1S"  value="" />
         <Keyword name="$P2S"  value="" />
         <Keyword name="$P3S"  value="" />
         <Keyword name="$P4S"  value="" />
         <Keyword name="$P5S"  value="" />
         <Keyword name="$P6S"  value="" />
         <Keyword name="$P7S"  value="" />
         <Keyword name="$P8S"  value="" />
         <Keyword name="FILENAME"  value="" />
       </Keywords>
       <SampleNode name="20240825_TLR4-neg isotype_004.fcs"  annotation=""  owningGroup=""  expanded="1"  sortPriority="10"  count="31098"  sampleID="3" >
         <Graph smoothing="0"  backColor="#ffffff"  foreColor="#000000"  type="Pseudocolor"  fast="1" >
           <Axis dimension="x"  name="FSC-A"  label=""  auto="auto" />
           <Axis dimension="y"  name="SSC-A"  label=""  auto="auto" />
           <GraphSettings level="5%"  smoothingHighResolution="1"  contourHighResolution="1"  histogramSmoothingCount="0"  graphResolution="256"  showOutliers="0"  drawLargeDots="0"  dotsToDraw="8000"  tint="le.chartfill.tinted.40"  lineWeight="le.lineweight.normal"  lineStyle="le.linestyle.solid" />
           <GraphEnvironment showGrid="0"  showAxes="tnlTNL"  showGates="1"  showFreqOnPlots="1"  showGateNameOnPlots="1"  showMedians="0"  showUncomped="0"  addEventParam="0"  lastYAxisName="" >
             <TextTraits font="SansSerif"  size="11"  name="Labels"  style="plain"  color="#000000"  background="#00ffffff"  just="left" />
             <TextTraits font="SansSerif"  size="11"  name="LayoutGates"  style="plain"  color="#000000"  background="#00ffffff"  just="left" />
             <TextTraits font="SansSerif"  size="9"  name="Numbers"  style="plain"  color="#000000"  background="#00ffffff"  just="left" />
             <TextTraits font="SansSerif"  size="9"  name="Legend"  style="plain"  color="#000000"  background="#00ffffff"  just="left" />
             <WindowPosition x="0"  y="0"  width="0"  height="0"  displayed="0"  panelState="" />
           </GraphEnvironment>
         </Graph>
         <Subpopulations>
           <Population name="RAW"  annotation=""  owningGroup="All Samples"  expanded="1"  sortPriority="10"  count="27300" >
             <Graph smoothing="0"  backColor="#ffffff"  foreColor="#000000"  heatMapStatParameter="APC-A"  type="Pseudocolor"  fast="1" >
               <Axis dimension="x"  name="FSC-A"  label=""  auto="auto" />
               <Axis dimension="y"  name="FSC-H"  label=""  auto="auto" />
               <GraphSettings level="5%"  smoothingHighResolution="1"  contourHighResolution="1"  histogramSmoothingCount="0"  graphResolution="256"  showOutliers="0"  drawLargeDots="0"  dotsToDraw="8000"  tint="le.chartfill.tinted.40"  lineWeight="le.lineweight.normal"  lineStyle="le.linestyle.solid" />
               <GraphEnvironment showGrid="0"  showAxes="tnlTNL"  showGates="1"  showFreqOnPlots="1"  showGateNameOnPlots="1"  showMedians="0"  showUncomped="0"  addEventParam="0"  lastYAxisName="" >
                 <TextTraits font="SansSerif"  size="11"  name="Labels"  style="plain"  color="#000000"  background="#00ffffff"  just="left" />
                 <TextTraits font="SansSerif"  size="11"  name="LayoutGates"  style="plain"  color="#000000"  background="#00ffffff"  just="left" />
                 <TextTraits font="SansSerif"  size="9"  name="Numbers"  style="plain"  color="#000000"  background="#00ffffff"  just="left" />
                 <TextTraits font="SansSerif"  size="9"  name="Legend"  style="plain"  color="#000000"  background="#00ffffff"  just="left" />
                 <WindowPosition x="620"  y="20"  width="390"  height="582"  displayed="0"  panelState="---" />
               </GraphEnvironment>
             </Graph>
             <Gate gating:id="ID464257453" >
               <gating:RectangleGate eventsInside="1"  annoOffsetX="0"  annoOffsetY="0"  tint="#000000"  isTinted="0"  lineWeight="Normal"  userDefined="1"  percentX="0"  percentY="0" >
                 <gating:dimension gating:min="20927.462184873948"  gating:max="255535.32773109243" >
                   <data-type:fcs-dimension data-type:name="FSC-A" />
                 </gating:dimension>
                 <gating:dimension gating:min="1351.593500011715"  gating:max="163172.69160954206" >
                   <data-type:fcs-dimension data-type:name="SSC-A" />
                 </gating:dimension>
               </gating:RectangleGate>
             </Gate>
             <Subpopulations>
               <Population name="singlets"  annotation=""  owningGroup="All Samples"  expanded="1"  sortPriority="10"  count="20910" >
                 <Graph smoothing="13"  backColor="#ffffff"  foreColor="#000000"  heatMapStatParameter="APC-A"  type="Histogram"  fast="1" >
                   <Axis dimension="x"  name="APC-A"  label=""  auto="auto" />
                   <Axis dimension="y"  name=""  label=""  auto="auto" />
                   <GraphSettings level="5%"  smoothingHighResolution="1"  contourHighResolution="1"  histogramSmoothingCount="0"  graphResolution="256"  showOutliers="0"  drawLargeDots="0"  dotsToDraw="8000"  tint="le.chartfill.tinted.40"  lineWeight="le.lineweight.normal"  lineStyle="le.linestyle.solid" />
                   <GraphEnvironment showGrid="0"  showAxes="tnlTNL"  showGates="1"  showFreqOnPlots="1"  showGateNameOnPlots="1"  showMedians="0"  showUncomped="0"  addEventParam="0"  lastYAxisName="" >
                     <TextTraits font="SansSerif"  size="11"  name="Labels"  style="plain"  color="#000000"  background="#00ffffff"  just="left" />
                     <TextTraits font="SansSerif"  size="11"  name="LayoutGates"  style="plain"  color="#000000"  background="#00ffffff"  just="left" />
                     <TextTraits font="SansSerif"  size="9"  name="Numbers"  style="plain"  color="#000000"  background="#00ffffff"  just="left" />
                     <TextTraits font="SansSerif"  size="9"  name="Legend"  style="plain"  color="#000000"  background="#00ffffff"  just="left" />
                     <WindowPosition x="620"  y="20"  width="390"  height="582"  displayed="0"  panelState="---" />
                   </GraphEnvironment>
                 </Graph>
                 <Gate gating:id="ID890403024"  gating:parent_id="ID464257453" >
                   <gating:PolygonGate eventsInside="1"  annoOffsetX="0"  annoOffsetY="0"  tint="#000000"  isTinted="0"  lineWeight="Normal"  userDefined="1"  quadId="-1"  gateResolution="256" >
                     <gating:dimension>
                       <data-type:fcs-dimension data-type:name="FSC-A" />
                     </gating:dimension>
                     <gating:dimension>
                       <data-type:fcs-dimension data-type:name="FSC-H" />
                     </gating:dimension>
                     <gating:vertex>
                       <gating:coordinate data-type:value="9913.0084033613" />
                       <gating:coordinate data-type:value="30340.7407407407" />
                     </gating:vertex>
                     <gating:vertex>
                       <gating:coordinate data-type:value="25333.243697479" />
                       <gating:coordinate data-type:value="7281.7777777778" />
                     </gating:vertex>
                     <gating:vertex>
                       <gating:coordinate data-type:value="133274.8907563025" />
                       <gating:coordinate data-type:value="101944.8888888889" />
                     </gating:vertex>
                     <gating:vertex>
                       <gating:coordinate data-type:value="109043.0924369748" />
                       <gating:coordinate data-type:value="133499.2592592593" />
                     </gating:vertex>
                   </gating:PolygonGate>
                 </Gate>
               </Population>
             </Subpopulations>
           </Population>
         </Subpopulations>
       </SampleNode>
     </Sample>
     <Sample>
       <DataSet uri="file:/C:/Users/ttschult/Downloads/Data/20240825%20RAW-CRISPR%20post-sort%20TLR4%20CD14%20expression%20check/20240825_TLR4-neg%20TLR4_005.fcs"  sampleID="4" />
       <Transformations>
         <transforms:linear transforms:minRange="0"  transforms:maxRange="262144"  gain="1" >
           <data-type:parameter data-type:name="FSC-A" />
         </transforms:linear>
         <transforms:linear transforms:minRange="0"  transforms:maxRange="262144"  gain="1" >
           <data-type:parameter data-type:name="FSC-H" />
         </transforms:linear>
         <transforms:linear transforms:minRange="0"  transforms:maxRange="262144"  gain="1" >
           <data-type:parameter data-type:name="FSC-W" />
         </transforms:linear>
         <transforms:log transforms:offset="3"  transforms:decades="4.9414186672" >
           <data-type:parameter data-type:name="SSC-A" />
         </transforms:log>
         <transforms:biex transforms:length="256"  transforms:maxRange="262144"  transforms:neg="0"  transforms:width="-100"  transforms:pos="4.418539922" >
           <data-type:parameter data-type:name="SSC-H" />
         </transforms:biex>
         <transforms:linear transforms:minRange="0"  transforms:maxRange="262144"  gain="1" >
           <data-type:parameter data-type:name="SSC-W" />
         </transforms:linear>
         <transforms:log transforms:offset="9.4868329805"  transforms:decades="2.9414186672" >
           <data-type:parameter data-type:name="APC-A" />
         </transforms:log>
         <transforms:linear transforms:minRange="0.567"  transforms:maxRange="54.712"  gain="1" >
           <data-type:parameter data-type:name="Time" />
         </transforms:linear>
       </Transformations>
       <Keywords>
         <Keyword name="FJ_FCS_VERSION"  value="3" />
         <Keyword name="$BEGINANALYSIS"  value="0" />
         <Keyword name="$ENDANALYSIS"  value="0" />
         <Keyword name="$BEGINSTEXT"  value="0" />
         <Keyword name="$ENDSTEXT"  value="0" />
         <Keyword name="$BEGINDATA"  value="2253" />
         <Keyword name="$ENDDATA"  value="1070604            " />
         <Keyword name="$FIL"  value="20240825_TLR4-neg TLR4_005.fcs" />
         <Keyword name="$SYS"  value="Windows 7 6.1" />
         <Keyword name="$TOT"  value="33386              " />
         <Keyword name="$PAR"  value="8" />
         <Keyword name="$MODE"  value="L" />
         <Keyword name="$BYTEORD"  value="4,3,2,1" />
         <Keyword name="$DATATYPE"  value="F" />
         <Keyword name="$NEXTDATA"  value="0" />
         <Keyword name="CREATOR"  value="BD FACSDiva Software Version 8.0.1" />
         <Keyword name="TUBE NAME"  value="TLR4-neg TLR4" />
         <Keyword name="$SRC"  value="20240825" />
         <Keyword name="EXPERIMENT NAME"  value="20240825 RAW-CRISPR post-sort TLR4 CD14 expression check" />
         <Keyword name="GUID"  value="f43b72fc-8320-4dd4-96aa-5e630440c97c" />
         <Keyword name="$DATE"  value="25-AUG-2024" />
         <Keyword name="$BTIM"  value="23:37:25" />
         <Keyword name="$ETIM"  value="23:38:20" />
         <Keyword name="$CYT"  value="Fortessa X20 (LSRFortessa)" />
         <Keyword name="SETTINGS"  value="Cytometer" />
         <Keyword name="CYTNUM"  value="H658226R1053" />
         <Keyword name="WINDOW EXTENSION"  value="10.00" />
         <Keyword name="EXPORT USER NAME"  value="BlumenthalGroup" />
         <Keyword name="EXPORT TIME"  value="26-AUG-2024-00:33:11" />
         <Keyword name="$OP"  value="BlumenthalGroup" />
         <Keyword name="FSC ASF"  value="0.69" />
         <Keyword name="AUTOBS"  value="TRUE" />
         <Keyword name="$INST"  value=" " />
         <Keyword name="LASER1NAME"  value="BLUE" />
         <Keyword name="LASER1DELAY"  value="0.00" />
         <Keyword name="LASER1ASF"  value="0.84" />
         <Keyword name="LASER2NAME"  value="RED" />
         <Keyword name="LASER2DELAY"  value="-63.42" />
         <Keyword name="LASER2ASF"  value="0.78" />
         <Keyword name="LASER3NAME"  value="UV" />
         <Keyword name="LASER3DELAY"  value="66.52" />
         <Keyword name="LASER3ASF"  value="0.89" />
         <Keyword name="LASER4NAME"  value="VIOLET" />
         <Keyword name="LASER4DELAY"  value="35.14" />
         <Keyword name="LASER4ASF"  value="0.81" />
         <Keyword name="LASER5NAME"  value="YELLGRN" />
         <Keyword name="LASER5DELAY"  value="-29.82" />
         <Keyword name="LASER5ASF"  value="0.95" />
         <Keyword name="$TIMESTEP"  value="0.01" />
         <Keyword name="THRESHOLD"  value="FSC,10000" />
         <Keyword name="$P1N"  value="FSC-A" />
         <Keyword name="$P1R"  value="262144" />
         <Keyword name="$P1B"  value="32" />
         <Keyword name="$P1E"  value="0,0" />
         <Keyword name="$P1V"  value="300" />
         <Keyword name="$P1G"  value="1.0" />
         <Keyword name="P1DISPLAY"  value="LIN" />
         <Keyword name="P1BS"  value="0" />
         <Keyword name="P1MS"  value="0" />
         <Keyword name="$P2N"  value="FSC-H" />
         <Keyword name="$P2R"  value="262144" />
         <Keyword name="$P2B"  value="32" />
         <Keyword name="$P2E"  value="0,0" />
         <Keyword name="$P2V"  value="300" />
         <Keyword name="$P2G"  value="1.0" />
         <Keyword name="P2DISPLAY"  value="LIN" />
         <Keyword name="P2BS"  value="0" />
         <Keyword name="P2MS"  value="0" />
         <Keyword name="$P3N"  value="FSC-W" />
         <Keyword name="$P3R"  value="262144" />
         <Keyword name="$P3B"  value="32" />
         <Keyword name="$P3E"  value="0,0" />
         <Keyword name="$P3V"  value="300" />
         <Keyword name="$P3G"  value="1.0" />
         <Keyword name="P3BS"  value="-1" />
         <Keyword name="P3MS"  value="0" />
         <Keyword name="$P4N"  value="SSC-A" />
         <Keyword name="$P4R"  value="262144" />
         <Keyword name="$P4B"  value="32" />
         <Keyword name="$P4E"  value="0,0" />
         <Keyword name="$P4V"  value="180" />
         <Keyword name="$P4G"  value="1.0" />
         <Keyword name="P4DISPLAY"  value="LOG" />
         <Keyword name="P4BS"  value="0" />
         <Keyword name="P4MS"  value="0" />
         <Keyword name="$P5N"  value="SSC-H" />
         <Keyword name="$P5R"  value="262144" />
         <Keyword name="$P5B"  value="32" />
         <Keyword name="$P5E"  value="0,0" />
         <Keyword name="$P5V"  value="180" />
         <Keyword name="$P5G"  value="1.0" />
         <Keyword name="P5DISPLAY"  value="LOG" />
         <Keyword name="P5BS"  value="0" />
         <Keyword name="P5MS"  value="0" />
         <Keyword name="$P6N"  value="SSC-W" />
         <Keyword name="$P6R"  value="262144" />
         <Keyword name="$P6B"  value="32" />
         <Keyword name="$P6E"  value="0,0" />
         <Keyword name="$P6V"  value="180" />
         <Keyword name="$P6G"  value="1.0" />
         <Keyword name="P6BS"  value="-1" />
         <Keyword name="P6MS"  value="0" />
         <Keyword name="$P7N"  value="APC-A" />
         <Keyword name="$P7R"  value="262144" />
         <Keyword name="$P7B"  value="32" />
         <Keyword name="$P7E"  value="0,0" />
         <Keyword name="$P7V"  value="649" />
         <Keyword name="$P7G"  value="1.0" />
         <Keyword name="P7DISPLAY"  value="LOG" />
         <Keyword name="P7BS"  value="132" />
         <Keyword name="P7MS"  value="0" />
         <Keyword name="$P8N"  value="Time" />
         <Keyword name="$P8R"  value="262144" />
         <Keyword name="$P8B"  value="32" />
         <Keyword name="$P8E"  value="0,0" />
         <Keyword name="$P8G"  value="0.01" />
         <Keyword name="P8BS"  value="0" />
         <Keyword name="P8MS"  value="0" />
         <Keyword name="CST SETUP STATUS"  value="SUCCESS" />
         <Keyword name="CST BEADS LOT ID"  value="31881" />
         <Keyword name="CYTOMETER CONFIG NAME"  value="F2 2020 TRI 2-Blue 3-Red 6-Vt 4-Ye Gr 3-UV" />
         <Keyword name="CYTOMETER CONFIG CREATE DATE"  value="2024-07-31T16:41:01+10:00" />
         <Keyword name="CST SETUP DATE"  value="2024-08-23T08:44:58+10:00" />
         <Keyword name="CST BASELINE DATE"  value="2024-07-31T17:01:27+10:00" />
         <Keyword name="CST BEADS EXPIRED"  value="False" />
         <Keyword name="CST PERFORMANCE EXPIRED"  value="2024-08-24T08:44:58+10:00" />
         <Keyword name="CST REGULATORY STATUS"  value="RUO Performance Check" />
         <Keyword name="$P1S"  value="" />
         <Keyword name="$P2S"  value="" />
         <Keyword name="$P3S"  value="" />
         <Keyword name="$P4S"  value="" />
         <Keyword name="$P5S"  value="" />
         <Keyword name="$P6S"  value="" />
         <Keyword name="$P7S"  value="" />
         <Keyword name="$P8S"  value="" />
         <Keyword name="FILENAME"  value="" />
       </Keywords>
       <SampleNode name="20240825_TLR4-neg TLR4_005.fcs"  annotation=""  owningGroup=""  expanded="1"  sortPriority="10"  count="33386"  sampleID="4" >
         <Graph smoothing="0"  backColor="#ffffff"  foreColor="#000000"  type="Pseudocolor"  fast="1" >
           <Axis dimension="x"  name="FSC-A"  label=""  auto="auto" />
           <Axis dimension="y"  name="SSC-A"  label=""  auto="auto" />
           <GraphSettings level="5%"  smoothingHighResolution="1"  contourHighResolution="1"  histogramSmoothingCount="0"  graphResolution="256"  showOutliers="0"  drawLargeDots="0"  dotsToDraw="8000"  tint="le.chartfill.tinted.40"  lineWeight="le.lineweight.normal"  lineStyle="le.linestyle.solid" />
           <GraphEnvironment showGrid="0"  showAxes="tnlTNL"  showGates="1"  showFreqOnPlots="1"  showGateNameOnPlots="1"  showMedians="0"  showUncomped="0"  addEventParam="0"  lastYAxisName="" >
             <TextTraits font="SansSerif"  size="11"  name="Labels"  style="plain"  color="#000000"  background="#00ffffff"  just="left" />
             <TextTraits font="SansSerif"  size="11"  name="LayoutGates"  style="plain"  color="#000000"  background="#00ffffff"  just="left" />
             <TextTraits font="SansSerif"  size="9"  name="Numbers"  style="plain"  color="#000000"  background="#00ffffff"  just="left" />
             <TextTraits font="SansSerif"  size="9"  name="Legend"  style="plain"  color="#000000"  background="#00ffffff"  just="left" />
             <WindowPosition x="0"  y="0"  width="0"  height="0"  displayed="0"  panelState="" />
           </GraphEnvironment>
         </Graph>
         <Subpopulations>
           <Population name="RAW"  annotation=""  owningGroup="All Samples"  expanded="1"  sortPriority="10"  count="28152" >
             <Graph smoothing="0"  backColor="#ffffff"  foreColor="#000000"  heatMapStatParameter="APC-A"  type="Pseudocolor"  fast="1" >
               <Axis dimension="x"  name="FSC-A"  label=""  auto="auto" />
               <Axis dimension="y"  name="FSC-H"  label=""  auto="auto" />
               <GraphSettings level="5%"  smoothingHighResolution="1"  contourHighResolution="1"  histogramSmoothingCount="0"  graphResolution="256"  showOutliers="0"  drawLargeDots="0"  dotsToDraw="8000"  tint="le.chartfill.tinted.40"  lineWeight="le.lineweight.normal"  lineStyle="le.linestyle.solid" />
               <GraphEnvironment showGrid="0"  showAxes="tnlTNL"  showGates="1"  showFreqOnPlots="1"  showGateNameOnPlots="1"  showMedians="0"  showUncomped="0"  addEventParam="0"  lastYAxisName="" >
                 <TextTraits font="SansSerif"  size="11"  name="Labels"  style="plain"  color="#000000"  background="#00ffffff"  just="left" />
                 <TextTraits font="SansSerif"  size="11"  name="LayoutGates"  style="plain"  color="#000000"  background="#00ffffff"  just="left" />
                 <TextTraits font="SansSerif"  size="9"  name="Numbers"  style="plain"  color="#000000"  background="#00ffffff"  just="left" />
                 <TextTraits font="SansSerif"  size="9"  name="Legend"  style="plain"  color="#000000"  background="#00ffffff"  just="left" />
                 <WindowPosition x="620"  y="20"  width="390"  height="582"  displayed="0"  panelState="---" />
               </GraphEnvironment>
             </Graph>
             <Gate gating:id="ID730101953" >
               <gating:RectangleGate eventsInside="1"  annoOffsetX="0"  annoOffsetY="0"  tint="#000000"  isTinted="0"  lineWeight="Normal"  userDefined="1"  percentX="0"  percentY="0" >
                 <gating:dimension gating:min="20927.462184873948"  gating:max="255535.32773109243" >
                   <data-type:fcs-dimension data-type:name="FSC-A" />
                 </gating:dimension>
                 <gating:dimension gating:min="1351.593500011715"  gating:max="163172.69160954206" >
                   <data-type:fcs-dimension data-type:name="SSC-A" />
                 </gating:dimension>
               </gating:RectangleGate>
             </Gate>
             <Subpopulations>
               <Population name="singlets"  annotation=""  owningGroup="All Samples"  expanded="1"  sortPriority="10"  count="20943" >
                 <Graph smoothing="13"  backColor="#ffffff"  foreColor="#000000"  heatMapStatParameter="APC-A"  type="Histogram"  fast="1" >
                   <Axis dimension="x"  name="APC-A"  label=""  auto="auto" />
                   <Axis dimension="y"  name=""  label=""  auto="auto" />
                   <GraphSettings level="5%"  smoothingHighResolution="1"  contourHighResolution="1"  histogramSmoothingCount="0"  graphResolution="256"  showOutliers="0"  drawLargeDots="0"  dotsToDraw="8000"  tint="le.chartfill.tinted.40"  lineWeight="le.lineweight.normal"  lineStyle="le.linestyle.solid" />
                   <GraphEnvironment showGrid="0"  showAxes="tnlTNL"  showGates="1"  showFreqOnPlots="1"  showGateNameOnPlots="1"  showMedians="0"  showUncomped="0"  addEventParam="0"  lastYAxisName="" >
                     <TextTraits font="SansSerif"  size="11"  name="Labels"  style="plain"  color="#000000"  background="#00ffffff"  just="left" />
                     <TextTraits font="SansSerif"  size="11"  name="LayoutGates"  style="plain"  color="#000000"  background="#00ffffff"  just="left" />
                     <TextTraits font="SansSerif"  size="9"  name="Numbers"  style="plain"  color="#000000"  background="#00ffffff"  just="left" />
                     <TextTraits font="SansSerif"  size="9"  name="Legend"  style="plain"  color="#000000"  background="#00ffffff"  just="left" />
                     <WindowPosition x="620"  y="20"  width="390"  height="582"  displayed="0"  panelState="---" />
                   </GraphEnvironment>
                 </Graph>
                 <Gate gating:id="ID607377521"  gating:parent_id="ID730101953" >
                   <gating:PolygonGate eventsInside="1"  annoOffsetX="0"  annoOffsetY="0"  tint="#000000"  isTinted="0"  lineWeight="Normal"  userDefined="1"  quadId="-1"  gateResolution="256" >
                     <gating:dimension>
                       <data-type:fcs-dimension data-type:name="FSC-A" />
                     </gating:dimension>
                     <gating:dimension>
                       <data-type:fcs-dimension data-type:name="FSC-H" />
                     </gating:dimension>
                     <gating:vertex>
                       <gating:coordinate data-type:value="9913.0084033613" />
                       <gating:coordinate data-type:value="30340.7407407407" />
                     </gating:vertex>
                     <gating:vertex>
                       <gating:coordinate data-type:value="25333.243697479" />
                       <gating:coordinate data-type:value="7281.7777777778" />
                     </gating:vertex>
                     <gating:vertex>
                       <gating:coordinate data-type:value="133274.8907563025" />
                       <gating:coordinate data-type:value="101944.8888888889" />
                     </gating:vertex>
                     <gating:vertex>
                       <gating:coordinate data-type:value="109043.0924369748" />
                       <gating:coordinate data-type:value="133499.2592592593" />
                     </gating:vertex>
                   </gating:PolygonGate>
                 </Gate>
               </Population>
             </Subpopulations>
           </Population>
         </Subpopulations>
       </SampleNode>
     </Sample>
     <Sample>
       <DataSet uri="file:/C:/Users/ttschult/Downloads/Data/20240825%20RAW-CRISPR%20post-sort%20TLR4%20CD14%20expression%20check/20240825_TLR4-pos%20isotype_002.fcs"  sampleID="5" />
       <Transformations>
         <transforms:linear transforms:minRange="0"  transforms:maxRange="262144"  gain="1" >
           <data-type:parameter data-type:name="FSC-A" />
         </transforms:linear>
         <transforms:linear transforms:minRange="0"  transforms:maxRange="262144"  gain="1" >
           <data-type:parameter data-type:name="FSC-H" />
         </transforms:linear>
         <transforms:linear transforms:minRange="0"  transforms:maxRange="262144"  gain="1" >
           <data-type:parameter data-type:name="FSC-W" />
         </transforms:linear>
         <transforms:log transforms:offset="3"  transforms:decades="4.9414186672" >
           <data-type:parameter data-type:name="SSC-A" />
         </transforms:log>
         <transforms:biex transforms:length="256"  transforms:maxRange="262144"  transforms:neg="0"  transforms:width="-100"  transforms:pos="4.418539922" >
           <data-type:parameter data-type:name="SSC-H" />
         </transforms:biex>
         <transforms:linear transforms:minRange="0"  transforms:maxRange="262144"  gain="1" >
           <data-type:parameter data-type:name="SSC-W" />
         </transforms:linear>
         <transforms:log transforms:offset="9.4868329805"  transforms:decades="2.9414186672" >
           <data-type:parameter data-type:name="APC-A" />
         </transforms:log>
         <transforms:linear transforms:minRange="0.493"  transforms:maxRange="37.635"  gain="1" >
           <data-type:parameter data-type:name="Time" />
         </transforms:linear>
       </Transformations>
       <Keywords>
         <Keyword name="FJ_FCS_VERSION"  value="3" />
         <Keyword name="$BEGINANALYSIS"  value="0" />
         <Keyword name="$ENDANALYSIS"  value="0" />
         <Keyword name="$BEGINSTEXT"  value="0" />
         <Keyword name="$ENDSTEXT"  value="0" />
         <Keyword name="$BEGINDATA"  value="2259" />
         <Keyword name="$ENDDATA"  value="883154             " />
         <Keyword name="$FIL"  value="20240825_TLR4-pos isotype_002.fcs" />
         <Keyword name="$SYS"  value="Windows 7 6.1" />
         <Keyword name="$TOT"  value="27528              " />
         <Keyword name="$PAR"  value="8" />
         <Keyword name="$MODE"  value="L" />
         <Keyword name="$BYTEORD"  value="4,3,2,1" />
         <Keyword name="$DATATYPE"  value="F" />
         <Keyword name="$NEXTDATA"  value="0" />
         <Keyword name="CREATOR"  value="BD FACSDiva Software Version 8.0.1" />
         <Keyword name="TUBE NAME"  value="TLR4-pos isotype" />
         <Keyword name="$SRC"  value="20240825" />
         <Keyword name="EXPERIMENT NAME"  value="20240825 RAW-CRISPR post-sort TLR4 CD14 expression check" />
         <Keyword name="GUID"  value="4c02a9dd-3ef8-4fbf-8447-6e4494210b53" />
         <Keyword name="$DATE"  value="25-AUG-2024" />
         <Keyword name="$BTIM"  value="23:33:48" />
         <Keyword name="$ETIM"  value="23:34:27" />
         <Keyword name="$CYT"  value="Fortessa X20 (LSRFortessa)" />
         <Keyword name="SETTINGS"  value="Cytometer" />
         <Keyword name="CYTNUM"  value="H658226R1053" />
         <Keyword name="WINDOW EXTENSION"  value="10.00" />
         <Keyword name="EXPORT USER NAME"  value="BlumenthalGroup" />
         <Keyword name="EXPORT TIME"  value="26-AUG-2024-00:33:11" />
         <Keyword name="$OP"  value="BlumenthalGroup" />
         <Keyword name="FSC ASF"  value="0.69" />
         <Keyword name="AUTOBS"  value="TRUE" />
         <Keyword name="$INST"  value=" " />
         <Keyword name="LASER1NAME"  value="BLUE" />
         <Keyword name="LASER1DELAY"  value="0.00" />
         <Keyword name="LASER1ASF"  value="0.84" />
         <Keyword name="LASER2NAME"  value="RED" />
         <Keyword name="LASER2DELAY"  value="-63.42" />
         <Keyword name="LASER2ASF"  value="0.78" />
         <Keyword name="LASER3NAME"  value="UV" />
         <Keyword name="LASER3DELAY"  value="66.52" />
         <Keyword name="LASER3ASF"  value="0.89" />
         <Keyword name="LASER4NAME"  value="VIOLET" />
         <Keyword name="LASER4DELAY"  value="35.14" />
         <Keyword name="LASER4ASF"  value="0.81" />
         <Keyword name="LASER5NAME"  value="YELLGRN" />
         <Keyword name="LASER5DELAY"  value="-29.82" />
         <Keyword name="LASER5ASF"  value="0.95" />
         <Keyword name="$TIMESTEP"  value="0.01" />
         <Keyword name="THRESHOLD"  value="FSC,10000" />
         <Keyword name="$P1N"  value="FSC-A" />
         <Keyword name="$P1R"  value="262144" />
         <Keyword name="$P1B"  value="32" />
         <Keyword name="$P1E"  value="0,0" />
         <Keyword name="$P1V"  value="300" />
         <Keyword name="$P1G"  value="1.0" />
         <Keyword name="P1DISPLAY"  value="LIN" />
         <Keyword name="P1BS"  value="0" />
         <Keyword name="P1MS"  value="0" />
         <Keyword name="$P2N"  value="FSC-H" />
         <Keyword name="$P2R"  value="262144" />
         <Keyword name="$P2B"  value="32" />
         <Keyword name="$P2E"  value="0,0" />
         <Keyword name="$P2V"  value="300" />
         <Keyword name="$P2G"  value="1.0" />
         <Keyword name="P2DISPLAY"  value="LIN" />
         <Keyword name="P2BS"  value="0" />
         <Keyword name="P2MS"  value="0" />
         <Keyword name="$P3N"  value="FSC-W" />
         <Keyword name="$P3R"  value="262144" />
         <Keyword name="$P3B"  value="32" />
         <Keyword name="$P3E"  value="0,0" />
         <Keyword name="$P3V"  value="300" />
         <Keyword name="$P3G"  value="1.0" />
         <Keyword name="P3BS"  value="-1" />
         <Keyword name="P3MS"  value="0" />
         <Keyword name="$P4N"  value="SSC-A" />
         <Keyword name="$P4R"  value="262144" />
         <Keyword name="$P4B"  value="32" />
         <Keyword name="$P4E"  value="0,0" />
         <Keyword name="$P4V"  value="180" />
         <Keyword name="$P4G"  value="1.0" />
         <Keyword name="P4DISPLAY"  value="LOG" />
         <Keyword name="P4BS"  value="0" />
         <Keyword name="P4MS"  value="0" />
         <Keyword name="$P5N"  value="SSC-H" />
         <Keyword name="$P5R"  value="262144" />
         <Keyword name="$P5B"  value="32" />
         <Keyword name="$P5E"  value="0,0" />
         <Keyword name="$P5V"  value="180" />
         <Keyword name="$P5G"  value="1.0" />
         <Keyword name="P5DISPLAY"  value="LOG" />
         <Keyword name="P5BS"  value="0" />
         <Keyword name="P5MS"  value="0" />
         <Keyword name="$P6N"  value="SSC-W" />
         <Keyword name="$P6R"  value="262144" />
         <Keyword name="$P6B"  value="32" />
         <Keyword name="$P6E"  value="0,0" />
         <Keyword name="$P6V"  value="180" />
         <Keyword name="$P6G"  value="1.0" />
         <Keyword name="P6BS"  value="-1" />
         <Keyword name="P6MS"  value="0" />
         <Keyword name="$P7N"  value="APC-A" />
         <Keyword name="$P7R"  value="262144" />
         <Keyword name="$P7B"  value="32" />
         <Keyword name="$P7E"  value="0,0" />
         <Keyword name="$P7V"  value="649" />
         <Keyword name="$P7G"  value="1.0" />
         <Keyword name="P7DISPLAY"  value="LOG" />
         <Keyword name="P7BS"  value="129" />
         <Keyword name="P7MS"  value="0" />
         <Keyword name="$P8N"  value="Time" />
         <Keyword name="$P8R"  value="262144" />
         <Keyword name="$P8B"  value="32" />
         <Keyword name="$P8E"  value="0,0" />
         <Keyword name="$P8G"  value="0.01" />
         <Keyword name="P8BS"  value="0" />
         <Keyword name="P8MS"  value="0" />
         <Keyword name="CST SETUP STATUS"  value="SUCCESS" />
         <Keyword name="CST BEADS LOT ID"  value="31881" />
         <Keyword name="CYTOMETER CONFIG NAME"  value="F2 2020 TRI 2-Blue 3-Red 6-Vt 4-Ye Gr 3-UV" />
         <Keyword name="CYTOMETER CONFIG CREATE DATE"  value="2024-07-31T16:41:01+10:00" />
         <Keyword name="CST SETUP DATE"  value="2024-08-23T08:44:58+10:00" />
         <Keyword name="CST BASELINE DATE"  value="2024-07-31T17:01:27+10:00" />
         <Keyword name="CST BEADS EXPIRED"  value="False" />
         <Keyword name="CST PERFORMANCE EXPIRED"  value="2024-08-24T08:44:58+10:00" />
         <Keyword name="CST REGULATORY STATUS"  value="RUO Performance Check" />
         <Keyword name="$P1S"  value="" />
         <Keyword name="$P2S"  value="" />
         <Keyword name="$P3S"  value="" />
         <Keyword name="$P4S"  value="" />
         <Keyword name="$P5S"  value="" />
         <Keyword name="$P6S"  value="" />
         <Keyword name="$P7S"  value="" />
         <Keyword name="$P8S"  value="" />
         <Keyword name="FILENAME"  value="" />
       </Keywords>
       <SampleNode name="20240825_TLR4-pos isotype_002.fcs"  annotation=""  owningGroup=""  expanded="1"  sortPriority="10"  count="27528"  sampleID="5" >
         <Graph smoothing="0"  backColor="#ffffff"  foreColor="#000000"  type="Pseudocolor"  fast="1" >
           <Axis dimension="x"  name="FSC-A"  label=""  auto="auto" />
           <Axis dimension="y"  name="SSC-A"  label=""  auto="auto" />
           <GraphSettings level="5%"  smoothingHighResolution="1"  contourHighResolution="1"  histogramSmoothingCount="0"  graphResolution="256"  showOutliers="0"  drawLargeDots="0"  dotsToDraw="8000"  tint="le.chartfill.tinted.40"  lineWeight="le.lineweight.normal"  lineStyle="le.linestyle.solid" />
           <GraphEnvironment showGrid="0"  showAxes="tnlTNL"  showGates="1"  showFreqOnPlots="1"  showGateNameOnPlots="1"  showMedians="0"  showUncomped="0"  addEventParam="0"  lastYAxisName="" >
             <TextTraits font="SansSerif"  size="11"  name="Labels"  style="plain"  color="#000000"  background="#00ffffff"  just="left" />
             <TextTraits font="SansSerif"  size="11"  name="LayoutGates"  style="plain"  color="#000000"  background="#00ffffff"  just="left" />
             <TextTraits font="SansSerif"  size="9"  name="Numbers"  style="plain"  color="#000000"  background="#00ffffff"  just="left" />
             <TextTraits font="SansSerif"  size="9"  name="Legend"  style="plain"  color="#000000"  background="#00ffffff"  just="left" />
             <WindowPosition x="0"  y="0"  width="0"  height="0"  displayed="0"  panelState="" />
           </GraphEnvironment>
         </Graph>
         <Subpopulations>
           <Population name="RAW"  annotation=""  owningGroup="All Samples"  expanded="1"  sortPriority="10"  count="22583" >
             <Graph smoothing="0"  backColor="#ffffff"  foreColor="#000000"  heatMapStatParameter="APC-A"  type="Pseudocolor"  fast="1" >
               <Axis dimension="x"  name="FSC-A"  label=""  auto="auto" />
               <Axis dimension="y"  name="FSC-H"  label=""  auto="auto" />
               <GraphSettings level="5%"  smoothingHighResolution="1"  contourHighResolution="1"  histogramSmoothingCount="0"  graphResolution="256"  showOutliers="0"  drawLargeDots="0"  dotsToDraw="8000"  tint="le.chartfill.tinted.40"  lineWeight="le.lineweight.normal"  lineStyle="le.linestyle.solid" />
               <GraphEnvironment showGrid="0"  showAxes="tnlTNL"  showGates="1"  showFreqOnPlots="1"  showGateNameOnPlots="1"  showMedians="0"  showUncomped="0"  addEventParam="0"  lastYAxisName="" >
                 <TextTraits font="SansSerif"  size="11"  name="Labels"  style="plain"  color="#000000"  background="#00ffffff"  just="left" />
                 <TextTraits font="SansSerif"  size="11"  name="LayoutGates"  style="plain"  color="#000000"  background="#00ffffff"  just="left" />
                 <TextTraits font="SansSerif"  size="9"  name="Numbers"  style="plain"  color="#000000"  background="#00ffffff"  just="left" />
                 <TextTraits font="SansSerif"  size="9"  name="Legend"  style="plain"  color="#000000"  background="#00ffffff"  just="left" />
                 <WindowPosition x="620"  y="20"  width="390"  height="582"  displayed="0"  panelState="---" />
               </GraphEnvironment>
             </Graph>
             <Gate gating:id="ID804027090" >
               <gating:RectangleGate eventsInside="1"  annoOffsetX="0"  annoOffsetY="0"  tint="#000000"  isTinted="0"  lineWeight="Normal"  userDefined="1"  percentX="0"  percentY="0" >
                 <gating:dimension gating:min="20927.462184873948"  gating:max="255535.32773109243" >
                   <data-type:fcs-dimension data-type:name="FSC-A" />
                 </gating:dimension>
                 <gating:dimension gating:min="1351.593500011715"  gating:max="163172.69160954206" >
                   <data-type:fcs-dimension data-type:name="SSC-A" />
                 </gating:dimension>
               </gating:RectangleGate>
             </Gate>
             <Subpopulations>
               <Population name="singlets"  annotation=""  owningGroup="All Samples"  expanded="1"  sortPriority="10"  count="17036" >
                 <Graph smoothing="13"  backColor="#ffffff"  foreColor="#000000"  heatMapStatParameter="APC-A"  type="Histogram"  fast="1" >
                   <Axis dimension="x"  name="APC-A"  label=""  auto="auto" />
                   <Axis dimension="y"  name=""  label=""  auto="auto" />
                   <GraphSettings level="5%"  smoothingHighResolution="1"  contourHighResolution="1"  histogramSmoothingCount="0"  graphResolution="256"  showOutliers="0"  drawLargeDots="0"  dotsToDraw="8000"  tint="le.chartfill.tinted.40"  lineWeight="le.lineweight.normal"  lineStyle="le.linestyle.solid" />
                   <GraphEnvironment showGrid="0"  showAxes="tnlTNL"  showGates="1"  showFreqOnPlots="1"  showGateNameOnPlots="1"  showMedians="0"  showUncomped="0"  addEventParam="0"  lastYAxisName="" >
                     <TextTraits font="SansSerif"  size="11"  name="Labels"  style="plain"  color="#000000"  background="#00ffffff"  just="left" />
                     <TextTraits font="SansSerif"  size="11"  name="LayoutGates"  style="plain"  color="#000000"  background="#00ffffff"  just="left" />
                     <TextTraits font="SansSerif"  size="9"  name="Numbers"  style="plain"  color="#000000"  background="#00ffffff"  just="left" />
                     <TextTraits font="SansSerif"  size="9"  name="Legend"  style="plain"  color="#000000"  background="#00ffffff"  just="left" />
                     <WindowPosition x="436"  y="57"  width="390"  height="582"  displayed="0"  panelState="---" />
                   </GraphEnvironment>
                 </Graph>
                 <Gate gating:id="ID802948724"  gating:parent_id="ID804027090" >
                   <gating:PolygonGate eventsInside="1"  annoOffsetX="0"  annoOffsetY="0"  tint="#000000"  isTinted="0"  lineWeight="Normal"  userDefined="1"  quadId="-1"  gateResolution="256" >
                     <gating:dimension>
                       <data-type:fcs-dimension data-type:name="FSC-A" />
                     </gating:dimension>
                     <gating:dimension>
                       <data-type:fcs-dimension data-type:name="FSC-H" />
                     </gating:dimension>
                     <gating:vertex>
                       <gating:coordinate data-type:value="9913.0084033613" />
                       <gating:coordinate data-type:value="30340.7407407407" />
                     </gating:vertex>
                     <gating:vertex>
                       <gating:coordinate data-type:value="25333.243697479" />
                       <gating:coordinate data-type:value="7281.7777777778" />
                     </gating:vertex>
                     <gating:vertex>
                       <gating:coordinate data-type:value="133274.8907563025" />
                       <gating:coordinate data-type:value="101944.8888888889" />
                     </gating:vertex>
                     <gating:vertex>
                       <gating:coordinate data-type:value="109043.0924369748" />
                       <gating:coordinate data-type:value="133499.2592592593" />
                     </gating:vertex>
                   </gating:PolygonGate>
                 </Gate>
               </Population>
             </Subpopulations>
           </Population>
         </Subpopulations>
       </SampleNode>
     </Sample>
     <Sample>
       <DataSet uri="file:/C:/Users/ttschult/Downloads/Data/20240825%20RAW-CRISPR%20post-sort%20TLR4%20CD14%20expression%20check/20240825_TLR4-pos%20TLR4_003.fcs"  sampleID="6" />
       <Transformations>
         <transforms:linear transforms:minRange="0"  transforms:maxRange="262144"  gain="1" >
           <data-type:parameter data-type:name="FSC-A" />
         </transforms:linear>
         <transforms:linear transforms:minRange="0"  transforms:maxRange="262144"  gain="1" >
           <data-type:parameter data-type:name="FSC-H" />
         </transforms:linear>
         <transforms:linear transforms:minRange="0"  transforms:maxRange="262144"  gain="1" >
           <data-type:parameter data-type:name="FSC-W" />
         </transforms:linear>
         <transforms:log transforms:offset="3"  transforms:decades="4.9414186672" >
           <data-type:parameter data-type:name="SSC-A" />
         </transforms:log>
         <transforms:biex transforms:length="256"  transforms:maxRange="262144"  transforms:neg="0"  transforms:width="-100"  transforms:pos="4.418539922" >
           <data-type:parameter data-type:name="SSC-H" />
         </transforms:biex>
         <transforms:linear transforms:minRange="0"  transforms:maxRange="262144"  gain="1" >
           <data-type:parameter data-type:name="SSC-W" />
         </transforms:linear>
         <transforms:log transforms:offset="9.4868329805"  transforms:decades="2.9414186672" >
           <data-type:parameter data-type:name="APC-A" />
         </transforms:log>
         <transforms:linear transforms:minRange="0.539"  transforms:maxRange="29.02"  gain="1" >
           <data-type:parameter data-type:name="Time" />
         </transforms:linear>
       </Transformations>
       <Keywords>
         <Keyword name="FJ_FCS_VERSION"  value="3" />
         <Keyword name="$BEGINANALYSIS"  value="0" />
         <Keyword name="$ENDANALYSIS"  value="0" />
         <Keyword name="$BEGINSTEXT"  value="0" />
         <Keyword name="$ENDSTEXT"  value="0" />
         <Keyword name="$BEGINDATA"  value="2253" />
         <Keyword name="$ENDDATA"  value="869388             " />
         <Keyword name="$FIL"  value="20240825_TLR4-pos TLR4_003.fcs" />
         <Keyword name="$SYS"  value="Windows 7 6.1" />
         <Keyword name="$TOT"  value="27098              " />
         <Keyword name="$PAR"  value="8" />
         <Keyword name="$MODE"  value="L" />
         <Keyword name="$BYTEORD"  value="4,3,2,1" />
         <Keyword name="$DATATYPE"  value="F" />
         <Keyword name="$NEXTDATA"  value="0" />
         <Keyword name="CREATOR"  value="BD FACSDiva Software Version 8.0.1" />
         <Keyword name="TUBE NAME"  value="TLR4-pos TLR4" />
         <Keyword name="$SRC"  value="20240825" />
         <Keyword name="EXPERIMENT NAME"  value="20240825 RAW-CRISPR post-sort TLR4 CD14 expression check" />
         <Keyword name="GUID"  value="cf58213e-30e1-42fc-b037-644c84d3e004" />
         <Keyword name="$DATE"  value="25-AUG-2024" />
         <Keyword name="$BTIM"  value="23:34:50" />
         <Keyword name="$ETIM"  value="23:35:20" />
         <Keyword name="$CYT"  value="Fortessa X20 (LSRFortessa)" />
         <Keyword name="SETTINGS"  value="Cytometer" />
         <Keyword name="CYTNUM"  value="H658226R1053" />
         <Keyword name="WINDOW EXTENSION"  value="10.00" />
         <Keyword name="EXPORT USER NAME"  value="BlumenthalGroup" />
         <Keyword name="EXPORT TIME"  value="26-AUG-2024-00:33:11" />
         <Keyword name="$OP"  value="BlumenthalGroup" />
         <Keyword name="FSC ASF"  value="0.69" />
         <Keyword name="AUTOBS"  value="TRUE" />
         <Keyword name="$INST"  value=" " />
         <Keyword name="LASER1NAME"  value="BLUE" />
         <Keyword name="LASER1DELAY"  value="0.00" />
         <Keyword name="LASER1ASF"  value="0.84" />
         <Keyword name="LASER2NAME"  value="RED" />
         <Keyword name="LASER2DELAY"  value="-63.42" />
         <Keyword name="LASER2ASF"  value="0.78" />
         <Keyword name="LASER3NAME"  value="UV" />
         <Keyword name="LASER3DELAY"  value="66.52" />
         <Keyword name="LASER3ASF"  value="0.89" />
         <Keyword name="LASER4NAME"  value="VIOLET" />
         <Keyword name="LASER4DELAY"  value="35.14" />
         <Keyword name="LASER4ASF"  value="0.81" />
         <Keyword name="LASER5NAME"  value="YELLGRN" />
         <Keyword name="LASER5DELAY"  value="-29.82" />
         <Keyword name="LASER5ASF"  value="0.95" />
         <Keyword name="$TIMESTEP"  value="0.01" />
         <Keyword name="THRESHOLD"  value="FSC,10000" />
         <Keyword name="$P1N"  value="FSC-A" />
         <Keyword name="$P1R"  value="262144" />
         <Keyword name="$P1B"  value="32" />
         <Keyword name="$P1E"  value="0,0" />
         <Keyword name="$P1V"  value="300" />
         <Keyword name="$P1G"  value="1.0" />
         <Keyword name="P1DISPLAY"  value="LIN" />
         <Keyword name="P1BS"  value="0" />
         <Keyword name="P1MS"  value="0" />
         <Keyword name="$P2N"  value="FSC-H" />
         <Keyword name="$P2R"  value="262144" />
         <Keyword name="$P2B"  value="32" />
         <Keyword name="$P2E"  value="0,0" />
         <Keyword name="$P2V"  value="300" />
         <Keyword name="$P2G"  value="1.0" />
         <Keyword name="P2DISPLAY"  value="LIN" />
         <Keyword name="P2BS"  value="0" />
         <Keyword name="P2MS"  value="0" />
         <Keyword name="$P3N"  value="FSC-W" />
         <Keyword name="$P3R"  value="262144" />
         <Keyword name="$P3B"  value="32" />
         <Keyword name="$P3E"  value="0,0" />
         <Keyword name="$P3V"  value="300" />
         <Keyword name="$P3G"  value="1.0" />
         <Keyword name="P3BS"  value="-1" />
         <Keyword name="P3MS"  value="0" />
         <Keyword name="$P4N"  value="SSC-A" />
         <Keyword name="$P4R"  value="262144" />
         <Keyword name="$P4B"  value="32" />
         <Keyword name="$P4E"  value="0,0" />
         <Keyword name="$P4V"  value="180" />
         <Keyword name="$P4G"  value="1.0" />
         <Keyword name="P4DISPLAY"  value="LOG" />
         <Keyword name="P4BS"  value="0" />
         <Keyword name="P4MS"  value="0" />
         <Keyword name="$P5N"  value="SSC-H" />
         <Keyword name="$P5R"  value="262144" />
         <Keyword name="$P5B"  value="32" />
         <Keyword name="$P5E"  value="0,0" />
         <Keyword name="$P5V"  value="180" />
         <Keyword name="$P5G"  value="1.0" />
         <Keyword name="P5DISPLAY"  value="LOG" />
         <Keyword name="P5BS"  value="0" />
         <Keyword name="P5MS"  value="0" />
         <Keyword name="$P6N"  value="SSC-W" />
         <Keyword name="$P6R"  value="262144" />
         <Keyword name="$P6B"  value="32" />
         <Keyword name="$P6E"  value="0,0" />
         <Keyword name="$P6V"  value="180" />
         <Keyword name="$P6G"  value="1.0" />
         <Keyword name="P6BS"  value="-1" />
         <Keyword name="P6MS"  value="0" />
         <Keyword name="$P7N"  value="APC-A" />
         <Keyword name="$P7R"  value="262144" />
         <Keyword name="$P7B"  value="32" />
         <Keyword name="$P7E"  value="0,0" />
         <Keyword name="$P7V"  value="649" />
         <Keyword name="$P7G"  value="1.0" />
         <Keyword name="P7DISPLAY"  value="LOG" />
         <Keyword name="P7BS"  value="121" />
         <Keyword name="P7MS"  value="0" />
         <Keyword name="$P8N"  value="Time" />
         <Keyword name="$P8R"  value="262144" />
         <Keyword name="$P8B"  value="32" />
         <Keyword name="$P8E"  value="0,0" />
         <Keyword name="$P8G"  value="0.01" />
         <Keyword name="P8BS"  value="0" />
         <Keyword name="P8MS"  value="0" />
         <Keyword name="CST SETUP STATUS"  value="SUCCESS" />
         <Keyword name="CST BEADS LOT ID"  value="31881" />
         <Keyword name="CYTOMETER CONFIG NAME"  value="F2 2020 TRI 2-Blue 3-Red 6-Vt 4-Ye Gr 3-UV" />
         <Keyword name="CYTOMETER CONFIG CREATE DATE"  value="2024-07-31T16:41:01+10:00" />
         <Keyword name="CST SETUP DATE"  value="2024-08-23T08:44:58+10:00" />
         <Keyword name="CST BASELINE DATE"  value="2024-07-31T17:01:27+10:00" />
         <Keyword name="CST BEADS EXPIRED"  value="False" />
         <Keyword name="CST PERFORMANCE EXPIRED"  value="2024-08-24T08:44:58+10:00" />
         <Keyword name="CST REGULATORY STATUS"  value="RUO Performance Check" />
         <Keyword name="$P1S"  value="" />
         <Keyword name="$P2S"  value="" />
         <Keyword name="$P3S"  value="" />
         <Keyword name="$P4S"  value="" />
         <Keyword name="$P5S"  value="" />
         <Keyword name="$P6S"  value="" />
         <Keyword name="$P7S"  value="" />
         <Keyword name="$P8S"  value="" />
         <Keyword name="FILENAME"  value="" />
       </Keywords>
       <SampleNode name="20240825_TLR4-pos TLR4_003.fcs"  annotation=""  owningGroup=""  expanded="1"  sortPriority="10"  count="27098"  sampleID="6" >
         <Graph smoothing="0"  backColor="#ffffff"  foreColor="#000000"  type="Pseudocolor"  fast="1" >
           <Axis dimension="x"  name="FSC-A"  label=""  auto="auto" />
           <Axis dimension="y"  name="SSC-A"  label=""  auto="auto" />
           <GraphSettings level="5%"  smoothingHighResolution="1"  contourHighResolution="1"  histogramSmoothingCount="0"  graphResolution="256"  showOutliers="0"  drawLargeDots="0"  dotsToDraw="8000"  tint="le.chartfill.tinted.40"  lineWeight="le.lineweight.normal"  lineStyle="le.linestyle.solid" />
           <GraphEnvironment showGrid="0"  showAxes="tnlTNL"  showGates="1"  showFreqOnPlots="1"  showGateNameOnPlots="1"  showMedians="0"  showUncomped="0"  addEventParam="0"  lastYAxisName="" >
             <TextTraits font="SansSerif"  size="11"  name="Labels"  style="plain"  color="#000000"  background="#00ffffff"  just="left" />
             <TextTraits font="SansSerif"  size="11"  name="LayoutGates"  style="plain"  color="#000000"  background="#00ffffff"  just="left" />
             <TextTraits font="SansSerif"  size="9"  name="Numbers"  style="plain"  color="#000000"  background="#00ffffff"  just="left" />
             <TextTraits font="SansSerif"  size="9"  name="Legend"  style="plain"  color="#000000"  background="#00ffffff"  just="left" />
             <WindowPosition x="0"  y="0"  width="0"  height="0"  displayed="0"  panelState="" />
           </GraphEnvironment>
         </Graph>
         <Subpopulations>
           <Population name="RAW"  annotation=""  owningGroup="All Samples"  expanded="1"  sortPriority="10"  count="22697" >
             <Graph smoothing="0"  backColor="#ffffff"  foreColor="#000000"  heatMapStatParameter="APC-A"  type="Pseudocolor"  fast="1" >
               <Axis dimension="x"  name="FSC-A"  label=""  auto="auto" />
               <Axis dimension="y"  name="FSC-H"  label=""  auto="auto" />
               <GraphSettings level="5%"  smoothingHighResolution="1"  contourHighResolution="1"  histogramSmoothingCount="0"  graphResolution="256"  showOutliers="0"  drawLargeDots="0"  dotsToDraw="8000"  tint="le.chartfill.tinted.40"  lineWeight="le.lineweight.normal"  lineStyle="le.linestyle.solid" />
               <GraphEnvironment showGrid="0"  showAxes="tnlTNL"  showGates="1"  showFreqOnPlots="1"  showGateNameOnPlots="1"  showMedians="0"  showUncomped="0"  addEventParam="0"  lastYAxisName="" >
                 <TextTraits font="SansSerif"  size="11"  name="Labels"  style="plain"  color="#000000"  background="#00ffffff"  just="left" />
                 <TextTraits font="SansSerif"  size="11"  name="LayoutGates"  style="plain"  color="#000000"  background="#00ffffff"  just="left" />
                 <TextTraits font="SansSerif"  size="9"  name="Numbers"  style="plain"  color="#000000"  background="#00ffffff"  just="left" />
                 <TextTraits font="SansSerif"  size="9"  name="Legend"  style="plain"  color="#000000"  background="#00ffffff"  just="left" />
                 <WindowPosition x="620"  y="20"  width="390"  height="582"  displayed="0"  panelState="---" />
               </GraphEnvironment>
             </Graph>
             <Gate gating:id="ID1911026975" >
               <gating:RectangleGate eventsInside="1"  annoOffsetX="0"  annoOffsetY="0"  tint="#000000"  isTinted="0"  lineWeight="Normal"  userDefined="1"  percentX="0"  percentY="0" >
                 <gating:dimension gating:min="20927.462184873948"  gating:max="255535.32773109243" >
                   <data-type:fcs-dimension data-type:name="FSC-A" />
                 </gating:dimension>
                 <gating:dimension gating:min="1351.593500011715"  gating:max="163172.69160954206" >
                   <data-type:fcs-dimension data-type:name="SSC-A" />
                 </gating:dimension>
               </gating:RectangleGate>
             </Gate>
             <Subpopulations>
               <Population name="singlets"  annotation=""  owningGroup="All Samples"  expanded="1"  sortPriority="10"  count="16734" >
                 <Graph smoothing="13"  backColor="#ffffff"  foreColor="#000000"  heatMapStatParameter="APC-A"  type="Histogram"  fast="1" >
                   <Axis dimension="x"  name="APC-A"  label=""  auto="auto" />
                   <Axis dimension="y"  name=""  label=""  auto="auto" />
                   <GraphSettings level="5%"  smoothingHighResolution="1"  contourHighResolution="1"  histogramSmoothingCount="0"  graphResolution="256"  showOutliers="0"  drawLargeDots="0"  dotsToDraw="8000"  tint="le.chartfill.tinted.40"  lineWeight="le.lineweight.normal"  lineStyle="le.linestyle.solid" />
                   <GraphEnvironment showGrid="0"  showAxes="tnlTNL"  showGates="1"  showFreqOnPlots="1"  showGateNameOnPlots="1"  showMedians="0"  showUncomped="0"  addEventParam="0"  lastYAxisName="" >
                     <TextTraits font="SansSerif"  size="11"  name="Labels"  style="plain"  color="#000000"  background="#00ffffff"  just="left" />
                     <TextTraits font="SansSerif"  size="11"  name="LayoutGates"  style="plain"  color="#000000"  background="#00ffffff"  just="left" />
                     <TextTraits font="SansSerif"  size="9"  name="Numbers"  style="plain"  color="#000000"  background="#00ffffff"  just="left" />
                     <TextTraits font="SansSerif"  size="9"  name="Legend"  style="plain"  color="#000000"  background="#00ffffff"  just="left" />
                     <WindowPosition x="620"  y="20"  width="390"  height="582"  displayed="0"  panelState="---" />
                   </GraphEnvironment>
                 </Graph>
                 <Gate gating:id="ID1172839427"  gating:parent_id="ID1911026975" >
                   <gating:PolygonGate eventsInside="1"  annoOffsetX="0"  annoOffsetY="0"  tint="#000000"  isTinted="0"  lineWeight="Normal"  userDefined="1"  quadId="-1"  gateResolution="256" >
                     <gating:dimension>
                       <data-type:fcs-dimension data-type:name="FSC-A" />
                     </gating:dimension>
                     <gating:dimension>
                       <data-type:fcs-dimension data-type:name="FSC-H" />
                     </gating:dimension>
                     <gating:vertex>
                       <gating:coordinate data-type:value="9913.0084033613" />
                       <gating:coordinate data-type:value="30340.7407407407" />
                     </gating:vertex>
                     <gating:vertex>
                       <gating:coordinate data-type:value="25333.243697479" />
                       <gating:coordinate data-type:value="7281.7777777778" />
                     </gating:vertex>
                     <gating:vertex>
                       <gating:coordinate data-type:value="133274.8907563025" />
                       <gating:coordinate data-type:value="101944.8888888889" />
                     </gating:vertex>
                     <gating:vertex>
                       <gating:coordinate data-type:value="109043.0924369748" />
                       <gating:coordinate data-type:value="133499.2592592593" />
                     </gating:vertex>
                   </gating:PolygonGate>
                 </Gate>
               </Population>
             </Subpopulations>
           </Population>
         </Subpopulations>
       </SampleNode>
     </Sample>
     <Sample>
       <DataSet uri="file:/C:/Users/ttschult/Downloads/Data/20240825%20RAW-CRISPR%20post-sort%20TLR4%20CD14%20expression%20check/20240825_unstained_001.fcs"  sampleID="7" />
       <Transformations>
         <transforms:linear transforms:minRange="0"  transforms:maxRange="262144"  gain="1" >
           <data-type:parameter data-type:name="FSC-A" />
         </transforms:linear>
         <transforms:linear transforms:minRange="0"  transforms:maxRange="262144"  gain="1" >
           <data-type:parameter data-type:name="FSC-H" />
         </transforms:linear>
         <transforms:linear transforms:minRange="0"  transforms:maxRange="262144"  gain="1" >
           <data-type:parameter data-type:name="FSC-W" />
         </transforms:linear>
         <transforms:log transforms:offset="3"  transforms:decades="4.9414186672" >
           <data-type:parameter data-type:name="SSC-A" />
         </transforms:log>
         <transforms:biex transforms:length="256"  transforms:maxRange="262144"  transforms:neg="0"  transforms:width="-100"  transforms:pos="4.418539922" >
           <data-type:parameter data-type:name="SSC-H" />
         </transforms:biex>
         <transforms:linear transforms:minRange="0"  transforms:maxRange="262144"  gain="1" >
           <data-type:parameter data-type:name="SSC-W" />
         </transforms:linear>
         <transforms:log transforms:offset="9.4868329805"  transforms:decades="2.9414186672" >
           <data-type:parameter data-type:name="APC-A" />
         </transforms:log>
         <transforms:linear transforms:minRange="0.604"  transforms:maxRange="113.614"  gain="1" >
           <data-type:parameter data-type:name="Time" />
         </transforms:linear>
       </Transformations>
       <Keywords>
         <Keyword name="FJ_FCS_VERSION"  value="3" />
         <Keyword name="$BEGINANALYSIS"  value="0" />
         <Keyword name="$ENDANALYSIS"  value="0" />
         <Keyword name="$BEGINSTEXT"  value="0" />
         <Keyword name="$ENDSTEXT"  value="0" />
         <Keyword name="$BEGINDATA"  value="2244" />
         <Keyword name="$ENDDATA"  value="851459             " />
         <Keyword name="$FIL"  value="20240825_unstained_001.fcs" />
         <Keyword name="$SYS"  value="Windows 7 6.1" />
         <Keyword name="$TOT"  value="26538              " />
         <Keyword name="$PAR"  value="8" />
         <Keyword name="$MODE"  value="L" />
         <Keyword name="$BYTEORD"  value="4,3,2,1" />
         <Keyword name="$DATATYPE"  value="F" />
         <Keyword name="$NEXTDATA"  value="0" />
         <Keyword name="CREATOR"  value="BD FACSDiva Software Version 8.0.1" />
         <Keyword name="TUBE NAME"  value="unstained" />
         <Keyword name="$SRC"  value="20240825" />
         <Keyword name="EXPERIMENT NAME"  value="20240825 RAW-CRISPR post-sort TLR4 CD14 expression check" />
         <Keyword name="GUID"  value="7b759a25-cc31-4cf7-9a4f-e0d4fcdc174d" />
         <Keyword name="$DATE"  value="25-AUG-2024" />
         <Keyword name="$BTIM"  value="23:31:31" />
         <Keyword name="$ETIM"  value="23:33:22" />
         <Keyword name="$CYT"  value="Fortessa X20 (LSRFortessa)" />
         <Keyword name="SETTINGS"  value="Cytometer" />
         <Keyword name="CYTNUM"  value="H658226R1053" />
         <Keyword name="WINDOW EXTENSION"  value="10.00" />
         <Keyword name="EXPORT USER NAME"  value="BlumenthalGroup" />
         <Keyword name="EXPORT TIME"  value="26-AUG-2024-00:33:10" />
         <Keyword name="$OP"  value="BlumenthalGroup" />
         <Keyword name="FSC ASF"  value="0.69" />
         <Keyword name="AUTOBS"  value="TRUE" />
         <Keyword name="$INST"  value=" " />
         <Keyword name="LASER1NAME"  value="BLUE" />
         <Keyword name="LASER1DELAY"  value="0.00" />
         <Keyword name="LASER1ASF"  value="0.84" />
         <Keyword name="LASER2NAME"  value="RED" />
         <Keyword name="LASER2DELAY"  value="-63.42" />
         <Keyword name="LASER2ASF"  value="0.78" />
         <Keyword name="LASER3NAME"  value="UV" />
         <Keyword name="LASER3DELAY"  value="66.52" />
         <Keyword name="LASER3ASF"  value="0.89" />
         <Keyword name="LASER4NAME"  value="VIOLET" />
         <Keyword name="LASER4DELAY"  value="35.14" />
         <Keyword name="LASER4ASF"  value="0.81" />
         <Keyword name="LASER5NAME"  value="YELLGRN" />
         <Keyword name="LASER5DELAY"  value="-29.82" />
         <Keyword name="LASER5ASF"  value="0.95" />
         <Keyword name="$TIMESTEP"  value="0.01" />
         <Keyword name="THRESHOLD"  value="FSC,10000" />
         <Keyword name="$P1N"  value="FSC-A" />
         <Keyword name="$P1R"  value="262144" />
         <Keyword name="$P1B"  value="32" />
         <Keyword name="$P1E"  value="0,0" />
         <Keyword name="$P1V"  value="300" />
         <Keyword name="$P1G"  value="1.0" />
         <Keyword name="P1DISPLAY"  value="LIN" />
         <Keyword name="P1BS"  value="0" />
         <Keyword name="P1MS"  value="0" />
         <Keyword name="$P2N"  value="FSC-H" />
         <Keyword name="$P2R"  value="262144" />
         <Keyword name="$P2B"  value="32" />
         <Keyword name="$P2E"  value="0,0" />
         <Keyword name="$P2V"  value="300" />
         <Keyword name="$P2G"  value="1.0" />
         <Keyword name="P2DISPLAY"  value="LIN" />
         <Keyword name="P2BS"  value="0" />
         <Keyword name="P2MS"  value="0" />
         <Keyword name="$P3N"  value="FSC-W" />
         <Keyword name="$P3R"  value="262144" />
         <Keyword name="$P3B"  value="32" />
         <Keyword name="$P3E"  value="0,0" />
         <Keyword name="$P3V"  value="300" />
         <Keyword name="$P3G"  value="1.0" />
         <Keyword name="P3BS"  value="-1" />
         <Keyword name="P3MS"  value="0" />
         <Keyword name="$P4N"  value="SSC-A" />
         <Keyword name="$P4R"  value="262144" />
         <Keyword name="$P4B"  value="32" />
         <Keyword name="$P4E"  value="0,0" />
         <Keyword name="$P4V"  value="180" />
         <Keyword name="$P4G"  value="1.0" />
         <Keyword name="P4DISPLAY"  value="LOG" />
         <Keyword name="P4BS"  value="0" />
         <Keyword name="P4MS"  value="0" />
         <Keyword name="$P5N"  value="SSC-H" />
         <Keyword name="$P5R"  value="262144" />
         <Keyword name="$P5B"  value="32" />
         <Keyword name="$P5E"  value="0,0" />
         <Keyword name="$P5V"  value="180" />
         <Keyword name="$P5G"  value="1.0" />
         <Keyword name="P5DISPLAY"  value="LOG" />
         <Keyword name="P5BS"  value="0" />
         <Keyword name="P5MS"  value="0" />
         <Keyword name="$P6N"  value="SSC-W" />
         <Keyword name="$P6R"  value="262144" />
         <Keyword name="$P6B"  value="32" />
         <Keyword name="$P6E"  value="0,0" />
         <Keyword name="$P6V"  value="180" />
         <Keyword name="$P6G"  value="1.0" />
         <Keyword name="P6BS"  value="-1" />
         <Keyword name="P6MS"  value="0" />
         <Keyword name="$P7N"  value="APC-A" />
         <Keyword name="$P7R"  value="262144" />
         <Keyword name="$P7B"  value="32" />
         <Keyword name="$P7E"  value="0,0" />
         <Keyword name="$P7V"  value="649" />
         <Keyword name="$P7G"  value="1.0" />
         <Keyword name="P7DISPLAY"  value="LOG" />
         <Keyword name="P7BS"  value="96" />
         <Keyword name="P7MS"  value="0" />
         <Keyword name="$P8N"  value="Time" />
         <Keyword name="$P8R"  value="262144" />
         <Keyword name="$P8B"  value="32" />
         <Keyword name="$P8E"  value="0,0" />
         <Keyword name="$P8G"  value="0.01" />
         <Keyword name="P8BS"  value="0" />
         <Keyword name="P8MS"  value="0" />
         <Keyword name="CST SETUP STATUS"  value="SUCCESS" />
         <Keyword name="CST BEADS LOT ID"  value="31881" />
         <Keyword name="CYTOMETER CONFIG NAME"  value="F2 2020 TRI 2-Blue 3-Red 6-Vt 4-Ye Gr 3-UV" />
         <Keyword name="CYTOMETER CONFIG CREATE DATE"  value="2024-07-31T16:41:01+10:00" />
         <Keyword name="CST SETUP DATE"  value="2024-08-23T08:44:58+10:00" />
         <Keyword name="CST BASELINE DATE"  value="2024-07-31T17:01:27+10:00" />
         <Keyword name="CST BEADS EXPIRED"  value="False" />
         <Keyword name="CST PERFORMANCE EXPIRED"  value="2024-08-24T08:44:58+10:00" />
         <Keyword name="CST REGULATORY STATUS"  value="RUO Performance Check" />
         <Keyword name="$P1S"  value="" />
         <Keyword name="$P2S"  value="" />
         <Keyword name="$P3S"  value="" />
         <Keyword name="$P4S"  value="" />
         <Keyword name="$P5S"  value="" />
         <Keyword name="$P6S"  value="" />
         <Keyword name="$P7S"  value="" />
         <Keyword name="$P8S"  value="" />
         <Keyword name="FILENAME"  value="" />
       </Keywords>
       <SampleNode name="20240825_unstained_001.fcs"  annotation=""  owningGroup=""  expanded="1"  sortPriority="10"  count="26538"  sampleID="7" >
         <Graph smoothing="0"  backColor="#ffffff"  foreColor="#000000"  heatMapStatParameter="APC-A"  type="Pseudocolor"  fast="1" >
           <Axis dimension="x"  name="FSC-A"  label=""  auto="auto" />
           <Axis dimension="y"  name="SSC-A"  label=""  auto="auto" />
           <GraphSettings level="5%"  smoothingHighResolution="1"  contourHighResolution="1"  histogramSmoothingCount="0"  graphResolution="256"  showOutliers="0"  drawLargeDots="0"  dotsToDraw="8000"  tint="le.chartfill.tinted.40"  lineWeight="le.lineweight.normal"  lineStyle="le.linestyle.solid" />
           <GraphEnvironment showGrid="0"  showAxes="tnlTNL"  showGates="1"  showFreqOnPlots="1"  showGateNameOnPlots="1"  showMedians="0"  showUncomped="0"  addEventParam="0"  lastYAxisName="" >
             <TextTraits font="SansSerif"  size="11"  name="Labels"  style="plain"  color="#000000"  background="#00ffffff"  just="left" />
             <TextTraits font="SansSerif"  size="11"  name="LayoutGates"  style="plain"  color="#000000"  background="#00ffffff"  just="left" />
             <TextTraits font="SansSerif"  size="9"  name="Numbers"  style="plain"  color="#000000"  background="#00ffffff"  just="left" />
             <TextTraits font="SansSerif"  size="9"  name="Legend"  style="plain"  color="#000000"  background="#00ffffff"  just="left" />
             <WindowPosition x="620"  y="20"  width="390"  height="582"  displayed="0"  panelState="---" />
           </GraphEnvironment>
         </Graph>
         <Subpopulations>
           <Population name="RAW"  annotation=""  owningGroup="All Samples"  expanded="1"  sortPriority="10"  count="22543" >
             <Graph smoothing="0"  backColor="#ffffff"  foreColor="#000000"  heatMapStatParameter="APC-A"  type="Pseudocolor"  fast="1" >
               <Axis dimension="x"  name="FSC-A"  label=""  auto="auto" />
               <Axis dimension="y"  name="FSC-H"  label=""  auto="auto" />
               <GraphSettings level="5%"  smoothingHighResolution="1"  contourHighResolution="1"  histogramSmoothingCount="0"  graphResolution="256"  showOutliers="0"  drawLargeDots="0"  dotsToDraw="8000"  tint="le.chartfill.tinted.40"  lineWeight="le.lineweight.normal"  lineStyle="le.linestyle.solid" />
               <GraphEnvironment showGrid="0"  showAxes="tnlTNL"  showGates="1"  showFreqOnPlots="1"  showGateNameOnPlots="1"  showMedians="0"  showUncomped="0"  addEventParam="0"  lastYAxisName="" >
                 <TextTraits font="SansSerif"  size="11"  name="Labels"  style="plain"  color="#000000"  background="#00ffffff"  just="left" />
                 <TextTraits font="SansSerif"  size="11"  name="LayoutGates"  style="plain"  color="#000000"  background="#00ffffff"  just="left" />
                 <TextTraits font="SansSerif"  size="9"  name="Numbers"  style="plain"  color="#000000"  background="#00ffffff"  just="left" />
                 <TextTraits font="SansSerif"  size="9"  name="Legend"  style="plain"  color="#000000"  background="#00ffffff"  just="left" />
                 <WindowPosition x="620"  y="20"  width="390"  height="582"  displayed="0"  panelState="---" />
               </GraphEnvironment>
             </Graph>
             <Gate gating:id="ID2092087624" >
               <gating:RectangleGate eventsInside="1"  annoOffsetX="0"  annoOffsetY="0"  tint="#000000"  isTinted="0"  lineWeight="Normal"  userDefined="1"  percentX="0"  percentY="0" >
                 <gating:dimension gating:min="20927.462184873948"  gating:max="255535.32773109243" >
                   <data-type:fcs-dimension data-type:name="FSC-A" />
                 </gating:dimension>
                 <gating:dimension gating:min="1351.593500011715"  gating:max="163172.69160954206" >
                   <data-type:fcs-dimension data-type:name="SSC-A" />
                 </gating:dimension>
               </gating:RectangleGate>
             </Gate>
             <Subpopulations>
               <Population name="singlets"  annotation=""  owningGroup="All Samples"  expanded="1"  sortPriority="10"  count="17643" >
                 <Graph smoothing="13"  backColor="#ffffff"  foreColor="#000000"  heatMapStatParameter="APC-A"  type="Histogram"  fast="1" >
                   <Axis dimension="x"  name="APC-A"  label=""  auto="auto" />
                   <Axis dimension="y"  name=""  label=""  auto="auto" />
                   <GraphSettings level="5%"  smoothingHighResolution="1"  contourHighResolution="1"  histogramSmoothingCount="0"  graphResolution="256"  showOutliers="0"  drawLargeDots="0"  dotsToDraw="8000"  tint="le.chartfill.tinted.40"  lineWeight="le.lineweight.normal"  lineStyle="le.linestyle.solid" />
                   <GraphEnvironment showGrid="0"  showAxes="tnlTNL"  showGates="1"  showFreqOnPlots="1"  showGateNameOnPlots="1"  showMedians="0"  showUncomped="0"  addEventParam="0"  lastYAxisName="" >
                     <TextTraits font="SansSerif"  size="11"  name="Labels"  style="plain"  color="#000000"  background="#00ffffff"  just="left" />
                     <TextTraits font="SansSerif"  size="11"  name="LayoutGates"  style="plain"  color="#000000"  background="#00ffffff"  just="left" />
                     <TextTraits font="SansSerif"  size="9"  name="Numbers"  style="plain"  color="#000000"  background="#00ffffff"  just="left" />
                     <TextTraits font="SansSerif"  size="9"  name="Legend"  style="plain"  color="#000000"  background="#00ffffff"  just="left" />
                     <WindowPosition x="620"  y="20"  width="390"  height="582"  displayed="0"  panelState="---" />
                   </GraphEnvironment>
                 </Graph>
                 <Gate gating:id="ID1091607538"  gating:parent_id="ID2092087624" >
                   <gating:PolygonGate eventsInside="1"  annoOffsetX="0"  annoOffsetY="0"  tint="#000000"  isTinted="0"  lineWeight="Normal"  userDefined="1"  quadId="-1"  gateResolution="256" >
                     <gating:dimension>
                       <data-type:fcs-dimension data-type:name="FSC-A" />
                     </gating:dimension>
                     <gating:dimension>
                       <data-type:fcs-dimension data-type:name="FSC-H" />
                     </gating:dimension>
                     <gating:vertex>
                       <gating:coordinate data-type:value="9913.0084033613" />
                       <gating:coordinate data-type:value="30340.7407407407" />
                     </gating:vertex>
                     <gating:vertex>
                       <gating:coordinate data-type:value="25333.243697479" />
                       <gating:coordinate data-type:value="7281.7777777778" />
                     </gating:vertex>
                     <gating:vertex>
                       <gating:coordinate data-type:value="133274.8907563025" />
                       <gating:coordinate data-type:value="101944.8888888889" />
                     </gating:vertex>
                     <gating:vertex>
                       <gating:coordinate data-type:value="109043.0924369748" />
                       <gating:coordinate data-type:value="133499.2592592593" />
                     </gating:vertex>
                   </gating:PolygonGate>
                 </Gate>
               </Population>
             </Subpopulations>
           </Population>
         </Subpopulations>
       </SampleNode>
     </Sample>
     <Sample>
       <DataSet uri="file:/C:/Users/ttschult/Downloads/Data/20240825%20RAW-CRISPR%20post-sort%20TLR4%20CD14%20expression%20check/20240825_CD14-neg%20CD14_009.fcs"  sampleID="8" />
       <Transformations>
         <transforms:linear transforms:minRange="0"  transforms:maxRange="262144"  gain="1" >
           <data-type:parameter data-type:name="FSC-A" />
         </transforms:linear>
         <transforms:linear transforms:minRange="0"  transforms:maxRange="262144"  gain="1" >
           <data-type:parameter data-type:name="FSC-H" />
         </transforms:linear>
         <transforms:linear transforms:minRange="0"  transforms:maxRange="262144"  gain="1" >
           <data-type:parameter data-type:name="FSC-W" />
         </transforms:linear>
         <transforms:log transforms:offset="3"  transforms:decades="4.9414186672" >
           <data-type:parameter data-type:name="SSC-A" />
         </transforms:log>
         <transforms:biex transforms:length="256"  transforms:maxRange="262144"  transforms:neg="0"  transforms:width="-100"  transforms:pos="4.418539922" >
           <data-type:parameter data-type:name="SSC-H" />
         </transforms:biex>
         <transforms:linear transforms:minRange="0"  transforms:maxRange="262144"  gain="1" >
           <data-type:parameter data-type:name="SSC-W" />
         </transforms:linear>
         <transforms:log transforms:offset="9.4868329805"  transforms:decades="2.9414186672" >
           <data-type:parameter data-type:name="APC-A" />
         </transforms:log>
         <transforms:linear transforms:minRange="0.481"  transforms:maxRange="70.239"  gain="1" >
           <data-type:parameter data-type:name="Time" />
         </transforms:linear>
       </Transformations>
       <Keywords>
         <Keyword name="FJ_FCS_VERSION"  value="3" />
         <Keyword name="$BEGINANALYSIS"  value="0" />
         <Keyword name="$ENDANALYSIS"  value="0" />
         <Keyword name="$BEGINSTEXT"  value="0" />
         <Keyword name="$ENDSTEXT"  value="0" />
         <Keyword name="$BEGINDATA"  value="2253" />
         <Keyword name="$ENDDATA"  value="1078028            " />
         <Keyword name="$FIL"  value="20240825_CD14-neg CD14_009.fcs" />
         <Keyword name="$SYS"  value="Windows 7 6.1" />
         <Keyword name="$TOT"  value="33618              " />
         <Keyword name="$PAR"  value="8" />
         <Keyword name="$MODE"  value="L" />
         <Keyword name="$BYTEORD"  value="4,3,2,1" />
         <Keyword name="$DATATYPE"  value="F" />
         <Keyword name="$NEXTDATA"  value="0" />
         <Keyword name="CREATOR"  value="BD FACSDiva Software Version 8.0.1" />
         <Keyword name="TUBE NAME"  value="CD14-neg CD14" />
         <Keyword name="$SRC"  value="20240825" />
         <Keyword name="EXPERIMENT NAME"  value="20240825 RAW-CRISPR post-sort TLR4 CD14 expression check" />
         <Keyword name="GUID"  value="c8f0d60b-bdf5-4549-9fe1-01803298e90a" />
         <Keyword name="$DATE"  value="25-AUG-2024" />
         <Keyword name="$BTIM"  value="23:44:19" />
         <Keyword name="$ETIM"  value="23:45:30" />
         <Keyword name="$CYT"  value="Fortessa X20 (LSRFortessa)" />
         <Keyword name="SETTINGS"  value="Cytometer" />
         <Keyword name="CYTNUM"  value="H658226R1053" />
         <Keyword name="WINDOW EXTENSION"  value="10.00" />
         <Keyword name="EXPORT USER NAME"  value="BlumenthalGroup" />
         <Keyword name="EXPORT TIME"  value="26-AUG-2024-00:33:12" />
         <Keyword name="$OP"  value="BlumenthalGroup" />
         <Keyword name="FSC ASF"  value="0.69" />
         <Keyword name="AUTOBS"  value="TRUE" />
         <Keyword name="$INST"  value=" " />
         <Keyword name="LASER1NAME"  value="BLUE" />
         <Keyword name="LASER1DELAY"  value="0.00" />
         <Keyword name="LASER1ASF"  value="0.84" />
         <Keyword name="LASER2NAME"  value="RED" />
         <Keyword name="LASER2DELAY"  value="-63.42" />
         <Keyword name="LASER2ASF"  value="0.78" />
         <Keyword name="LASER3NAME"  value="UV" />
         <Keyword name="LASER3DELAY"  value="66.52" />
         <Keyword name="LASER3ASF"  value="0.89" />
         <Keyword name="LASER4NAME"  value="VIOLET" />
         <Keyword name="LASER4DELAY"  value="35.14" />
         <Keyword name="LASER4ASF"  value="0.81" />
         <Keyword name="LASER5NAME"  value="YELLGRN" />
         <Keyword name="LASER5DELAY"  value="-29.82" />
         <Keyword name="LASER5ASF"  value="0.95" />
         <Keyword name="$TIMESTEP"  value="0.01" />
         <Keyword name="THRESHOLD"  value="FSC,10000" />
         <Keyword name="$P1N"  value="FSC-A" />
         <Keyword name="$P1R"  value="262144" />
         <Keyword name="$P1B"  value="32" />
         <Keyword name="$P1E"  value="0,0" />
         <Keyword name="$P1V"  value="300" />
         <Keyword name="$P1G"  value="1.0" />
         <Keyword name="P1DISPLAY"  value="LIN" />
         <Keyword name="P1BS"  value="0" />
         <Keyword name="P1MS"  value="0" />
         <Keyword name="$P2N"  value="FSC-H" />
         <Keyword name="$P2R"  value="262144" />
         <Keyword name="$P2B"  value="32" />
         <Keyword name="$P2E"  value="0,0" />
         <Keyword name="$P2V"  value="300" />
         <Keyword name="$P2G"  value="1.0" />
         <Keyword name="P2DISPLAY"  value="LIN" />
         <Keyword name="P2BS"  value="0" />
         <Keyword name="P2MS"  value="0" />
         <Keyword name="$P3N"  value="FSC-W" />
         <Keyword name="$P3R"  value="262144" />
         <Keyword name="$P3B"  value="32" />
         <Keyword name="$P3E"  value="0,0" />
         <Keyword name="$P3V"  value="300" />
         <Keyword name="$P3G"  value="1.0" />
         <Keyword name="P3BS"  value="-1" />
         <Keyword name="P3MS"  value="0" />
         <Keyword name="$P4N"  value="SSC-A" />
         <Keyword name="$P4R"  value="262144" />
         <Keyword name="$P4B"  value="32" />
         <Keyword name="$P4E"  value="0,0" />
         <Keyword name="$P4V"  value="180" />
         <Keyword name="$P4G"  value="1.0" />
         <Keyword name="P4DISPLAY"  value="LOG" />
         <Keyword name="P4BS"  value="0" />
         <Keyword name="P4MS"  value="0" />
         <Keyword name="$P5N"  value="SSC-H" />
         <Keyword name="$P5R"  value="262144" />
         <Keyword name="$P5B"  value="32" />
         <Keyword name="$P5E"  value="0,0" />
         <Keyword name="$P5V"  value="180" />
         <Keyword name="$P5G"  value="1.0" />
         <Keyword name="P5DISPLAY"  value="LOG" />
         <Keyword name="P5BS"  value="0" />
         <Keyword name="P5MS"  value="0" />
         <Keyword name="$P6N"  value="SSC-W" />
         <Keyword name="$P6R"  value="262144" />
         <Keyword name="$P6B"  value="32" />
         <Keyword name="$P6E"  value="0,0" />
         <Keyword name="$P6V"  value="180" />
         <Keyword name="$P6G"  value="1.0" />
         <Keyword name="P6BS"  value="-1" />
         <Keyword name="P6MS"  value="0" />
         <Keyword name="$P7N"  value="APC-A" />
         <Keyword name="$P7R"  value="262144" />
         <Keyword name="$P7B"  value="32" />
         <Keyword name="$P7E"  value="0,0" />
         <Keyword name="$P7V"  value="649" />
         <Keyword name="$P7G"  value="1.0" />
         <Keyword name="P7DISPLAY"  value="LOG" />
         <Keyword name="P7BS"  value="107" />
         <Keyword name="P7MS"  value="0" />
         <Keyword name="$P8N"  value="Time" />
         <Keyword name="$P8R"  value="262144" />
         <Keyword name="$P8B"  value="32" />
         <Keyword name="$P8E"  value="0,0" />
         <Keyword name="$P8G"  value="0.01" />
         <Keyword name="P8BS"  value="0" />
         <Keyword name="P8MS"  value="0" />
         <Keyword name="CST SETUP STATUS"  value="SUCCESS" />
         <Keyword name="CST BEADS LOT ID"  value="31881" />
         <Keyword name="CYTOMETER CONFIG NAME"  value="F2 2020 TRI 2-Blue 3-Red 6-Vt 4-Ye Gr 3-UV" />
         <Keyword name="CYTOMETER CONFIG CREATE DATE"  value="2024-07-31T16:41:01+10:00" />
         <Keyword name="CST SETUP DATE"  value="2024-08-23T08:44:58+10:00" />
         <Keyword name="CST BASELINE DATE"  value="2024-07-31T17:01:27+10:00" />
         <Keyword name="CST BEADS EXPIRED"  value="False" />
         <Keyword name="CST PERFORMANCE EXPIRED"  value="2024-08-24T08:44:58+10:00" />
         <Keyword name="CST REGULATORY STATUS"  value="RUO Performance Check" />
         <Keyword name="$P1S"  value="" />
         <Keyword name="$P2S"  value="" />
         <Keyword name="$P3S"  value="" />
         <Keyword name="$P4S"  value="" />
         <Keyword name="$P5S"  value="" />
         <Keyword name="$P6S"  value="" />
         <Keyword name="$P7S"  value="" />
         <Keyword name="$P8S"  value="" />
         <Keyword name="FILENAME"  value="" />
       </Keywords>
       <SampleNode name="20240825_CD14-neg CD14_009.fcs"  annotation=""  owningGroup=""  expanded="1"  sortPriority="10"  count="33618"  sampleID="8" >
         <Graph smoothing="0"  backColor="#ffffff"  foreColor="#000000"  type="Pseudocolor"  fast="1" >
           <Axis dimension="x"  name="FSC-A"  label=""  auto="auto" />
           <Axis dimension="y"  name="SSC-A"  label=""  auto="auto" />
           <GraphSettings level="5%"  smoothingHighResolution="1"  contourHighResolution="1"  histogramSmoothingCount="0"  graphResolution="256"  showOutliers="0"  drawLargeDots="0"  dotsToDraw="8000"  tint="le.chartfill.tinted.40"  lineWeight="le.lineweight.normal"  lineStyle="le.linestyle.solid" />
           <GraphEnvironment showGrid="0"  showAxes="tnlTNL"  showGates="1"  showFreqOnPlots="1"  showGateNameOnPlots="1"  showMedians="0"  showUncomped="0"  addEventParam="0"  lastYAxisName="" >
             <TextTraits font="SansSerif"  size="11"  name="Labels"  style="plain"  color="#000000"  background="#00ffffff"  just="left" />
             <TextTraits font="SansSerif"  size="11"  name="LayoutGates"  style="plain"  color="#000000"  background="#00ffffff"  just="left" />
             <TextTraits font="SansSerif"  size="9"  name="Numbers"  style="plain"  color="#000000"  background="#00ffffff"  just="left" />
             <TextTraits font="SansSerif"  size="9"  name="Legend"  style="plain"  color="#000000"  background="#00ffffff"  just="left" />
             <WindowPosition x="0"  y="0"  width="0"  height="0"  displayed="0"  panelState="" />
           </GraphEnvironment>
         </Graph>
         <Subpopulations>
           <Population name="RAW"  annotation=""  owningGroup="All Samples"  expanded="1"  sortPriority="10"  count="28810" >
             <Graph smoothing="0"  backColor="#ffffff"  foreColor="#000000"  heatMapStatParameter="APC-A"  type="Pseudocolor"  fast="1" >
               <Axis dimension="x"  name="FSC-A"  label=""  auto="auto" />
               <Axis dimension="y"  name="FSC-H"  label=""  auto="auto" />
               <GraphSettings level="5%"  smoothingHighResolution="1"  contourHighResolution="1"  histogramSmoothingCount="0"  graphResolution="256"  showOutliers="0"  drawLargeDots="0"  dotsToDraw="8000"  tint="le.chartfill.tinted.40"  lineWeight="le.lineweight.normal"  lineStyle="le.linestyle.solid" />
               <GraphEnvironment showGrid="0"  showAxes="tnlTNL"  showGates="1"  showFreqOnPlots="1"  showGateNameOnPlots="1"  showMedians="0"  showUncomped="0"  addEventParam="0"  lastYAxisName="" >
                 <TextTraits font="SansSerif"  size="11"  name="Labels"  style="plain"  color="#000000"  background="#00ffffff"  just="left" />
                 <TextTraits font="SansSerif"  size="11"  name="LayoutGates"  style="plain"  color="#000000"  background="#00ffffff"  just="left" />
                 <TextTraits font="SansSerif"  size="9"  name="Numbers"  style="plain"  color="#000000"  background="#00ffffff"  just="left" />
                 <TextTraits font="SansSerif"  size="9"  name="Legend"  style="plain"  color="#000000"  background="#00ffffff"  just="left" />
                 <WindowPosition x="620"  y="20"  width="390"  height="582"  displayed="0"  panelState="---" />
               </GraphEnvironment>
             </Graph>
             <Gate gating:id="ID2084557961" >
               <gating:RectangleGate eventsInside="1"  annoOffsetX="0"  annoOffsetY="0"  tint="#000000"  isTinted="0"  lineWeight="Normal"  userDefined="1"  percentX="0"  percentY="0" >
                 <gating:dimension gating:min="20927.462184873948"  gating:max="255535.32773109243" >
                   <data-type:fcs-dimension data-type:name="FSC-A" />
                 </gating:dimension>
                 <gating:dimension gating:min="1351.593500011715"  gating:max="163172.69160954206" >
                   <data-type:fcs-dimension data-type:name="SSC-A" />
                 </gating:dimension>
               </gating:RectangleGate>
             </Gate>
             <Subpopulations>
               <Population name="singlets"  annotation=""  owningGroup="All Samples"  expanded="1"  sortPriority="10"  count="20921" >
                 <Graph smoothing="13"  backColor="#ffffff"  foreColor="#000000"  heatMapStatParameter="APC-A"  type="Histogram"  fast="1" >
                   <Axis dimension="x"  name="APC-A"  label=""  auto="auto" />
                   <Axis dimension="y"  name=""  label=""  auto="auto" />
                   <GraphSettings level="5%"  smoothingHighResolution="1"  contourHighResolution="1"  histogramSmoothingCount="0"  graphResolution="256"  showOutliers="0"  drawLargeDots="0"  dotsToDraw="8000"  tint="le.chartfill.tinted.40"  lineWeight="le.lineweight.normal"  lineStyle="le.linestyle.solid" />
                   <GraphEnvironment showGrid="0"  showAxes="tnlTNL"  showGates="1"  showFreqOnPlots="1"  showGateNameOnPlots="1"  showMedians="0"  showUncomped="0"  addEventParam="0"  lastYAxisName="" >
                     <TextTraits font="SansSerif"  size="11"  name="Labels"  style="plain"  color="#000000"  background="#00ffffff"  just="left" />
                     <TextTraits font="SansSerif"  size="11"  name="LayoutGates"  style="plain"  color="#000000"  background="#00ffffff"  just="left" />
                     <TextTraits font="SansSerif"  size="9"  name="Numbers"  style="plain"  color="#000000"  background="#00ffffff"  just="left" />
                     <TextTraits font="SansSerif"  size="9"  name="Legend"  style="plain"  color="#000000"  background="#00ffffff"  just="left" />
                     <WindowPosition x="620"  y="20"  width="390"  height="582"  displayed="0"  panelState="---" />
                   </GraphEnvironment>
                 </Graph>
                 <Gate gating:id="ID1706083042"  gating:parent_id="ID2084557961" >
                   <gating:PolygonGate eventsInside="1"  annoOffsetX="0"  annoOffsetY="0"  tint="#000000"  isTinted="0"  lineWeight="Normal"  userDefined="1"  quadId="-1"  gateResolution="256" >
                     <gating:dimension>
                       <data-type:fcs-dimension data-type:name="FSC-A" />
                     </gating:dimension>
                     <gating:dimension>
                       <data-type:fcs-dimension data-type:name="FSC-H" />
                     </gating:dimension>
                     <gating:vertex>
                       <gating:coordinate data-type:value="9913.0084033613" />
                       <gating:coordinate data-type:value="30340.7407407407" />
                     </gating:vertex>
                     <gating:vertex>
                       <gating:coordinate data-type:value="25333.243697479" />
                       <gating:coordinate data-type:value="7281.7777777778" />
                     </gating:vertex>
                     <gating:vertex>
                       <gating:coordinate data-type:value="133274.8907563025" />
                       <gating:coordinate data-type:value="101944.8888888889" />
                     </gating:vertex>
                     <gating:vertex>
                       <gating:coordinate data-type:value="109043.0924369748" />
                       <gating:coordinate data-type:value="133499.2592592593" />
                     </gating:vertex>
                   </gating:PolygonGate>
                 </Gate>
               </Population>
             </Subpopulations>
           </Population>
         </Subpopulations>
       </SampleNode>
     </Sample>
     <Sample>
       <DataSet uri="file:/C:/Users/ttschult/Downloads/Data/20240825%20RAW-CRISPR%20post-sort%20TLR4%20CD14%20expression%20check/20240825_CD14-neg%20isotype_008.fcs"  sampleID="9" />
       <Transformations>
         <transforms:linear transforms:minRange="0"  transforms:maxRange="262144"  gain="1" >
           <data-type:parameter data-type:name="FSC-A" />
         </transforms:linear>
         <transforms:linear transforms:minRange="0"  transforms:maxRange="262144"  gain="1" >
           <data-type:parameter data-type:name="FSC-H" />
         </transforms:linear>
         <transforms:linear transforms:minRange="0"  transforms:maxRange="262144"  gain="1" >
           <data-type:parameter data-type:name="FSC-W" />
         </transforms:linear>
         <transforms:log transforms:offset="3"  transforms:decades="4.9414186672" >
           <data-type:parameter data-type:name="SSC-A" />
         </transforms:log>
         <transforms:biex transforms:length="256"  transforms:maxRange="262144"  transforms:neg="0"  transforms:width="-100"  transforms:pos="4.418539922" >
           <data-type:parameter data-type:name="SSC-H" />
         </transforms:biex>
         <transforms:linear transforms:minRange="0"  transforms:maxRange="262144"  gain="1" >
           <data-type:parameter data-type:name="SSC-W" />
         </transforms:linear>
         <transforms:log transforms:offset="9.4868329805"  transforms:decades="2.9414186672" >
           <data-type:parameter data-type:name="APC-A" />
         </transforms:log>
         <transforms:linear transforms:minRange="0.537"  transforms:maxRange="64.757"  gain="1" >
           <data-type:parameter data-type:name="Time" />
         </transforms:linear>
       </Transformations>
       <Keywords>
         <Keyword name="FJ_FCS_VERSION"  value="3" />
         <Keyword name="$BEGINANALYSIS"  value="0" />
         <Keyword name="$ENDANALYSIS"  value="0" />
         <Keyword name="$BEGINSTEXT"  value="0" />
         <Keyword name="$ENDSTEXT"  value="0" />
         <Keyword name="$BEGINDATA"  value="2259" />
         <Keyword name="$ENDDATA"  value="1052210            " />
         <Keyword name="$FIL"  value="20240825_CD14-neg isotype_008.fcs" />
         <Keyword name="$SYS"  value="Windows 7 6.1" />
         <Keyword name="$TOT"  value="32811              " />
         <Keyword name="$PAR"  value="8" />
         <Keyword name="$MODE"  value="L" />
         <Keyword name="$BYTEORD"  value="4,3,2,1" />
         <Keyword name="$DATATYPE"  value="F" />
         <Keyword name="$NEXTDATA"  value="0" />
         <Keyword name="CREATOR"  value="BD FACSDiva Software Version 8.0.1" />
         <Keyword name="TUBE NAME"  value="CD14-neg isotype" />
         <Keyword name="$SRC"  value="20240825" />
         <Keyword name="EXPERIMENT NAME"  value="20240825 RAW-CRISPR post-sort TLR4 CD14 expression check" />
         <Keyword name="GUID"  value="35fb6983-72ac-477f-b01a-014ae0d1baa0" />
         <Keyword name="$DATE"  value="25-AUG-2024" />
         <Keyword name="$BTIM"  value="23:42:54" />
         <Keyword name="$ETIM"  value="23:44:00" />
         <Keyword name="$CYT"  value="Fortessa X20 (LSRFortessa)" />
         <Keyword name="SETTINGS"  value="Cytometer" />
         <Keyword name="CYTNUM"  value="H658226R1053" />
         <Keyword name="WINDOW EXTENSION"  value="10.00" />
         <Keyword name="EXPORT USER NAME"  value="BlumenthalGroup" />
         <Keyword name="EXPORT TIME"  value="26-AUG-2024-00:33:12" />
         <Keyword name="$OP"  value="BlumenthalGroup" />
         <Keyword name="FSC ASF"  value="0.69" />
         <Keyword name="AUTOBS"  value="TRUE" />
         <Keyword name="$INST"  value=" " />
         <Keyword name="LASER1NAME"  value="BLUE" />
         <Keyword name="LASER1DELAY"  value="0.00" />
         <Keyword name="LASER1ASF"  value="0.84" />
         <Keyword name="LASER2NAME"  value="RED" />
         <Keyword name="LASER2DELAY"  value="-63.42" />
         <Keyword name="LASER2ASF"  value="0.78" />
         <Keyword name="LASER3NAME"  value="UV" />
         <Keyword name="LASER3DELAY"  value="66.52" />
         <Keyword name="LASER3ASF"  value="0.89" />
         <Keyword name="LASER4NAME"  value="VIOLET" />
         <Keyword name="LASER4DELAY"  value="35.14" />
         <Keyword name="LASER4ASF"  value="0.81" />
         <Keyword name="LASER5NAME"  value="YELLGRN" />
         <Keyword name="LASER5DELAY"  value="-29.82" />
         <Keyword name="LASER5ASF"  value="0.95" />
         <Keyword name="$TIMESTEP"  value="0.01" />
         <Keyword name="THRESHOLD"  value="FSC,10000" />
         <Keyword name="$P1N"  value="FSC-A" />
         <Keyword name="$P1R"  value="262144" />
         <Keyword name="$P1B"  value="32" />
         <Keyword name="$P1E"  value="0,0" />
         <Keyword name="$P1V"  value="300" />
         <Keyword name="$P1G"  value="1.0" />
         <Keyword name="P1DISPLAY"  value="LIN" />
         <Keyword name="P1BS"  value="0" />
         <Keyword name="P1MS"  value="0" />
         <Keyword name="$P2N"  value="FSC-H" />
         <Keyword name="$P2R"  value="262144" />
         <Keyword name="$P2B"  value="32" />
         <Keyword name="$P2E"  value="0,0" />
         <Keyword name="$P2V"  value="300" />
         <Keyword name="$P2G"  value="1.0" />
         <Keyword name="P2DISPLAY"  value="LIN" />
         <Keyword name="P2BS"  value="0" />
         <Keyword name="P2MS"  value="0" />
         <Keyword name="$P3N"  value="FSC-W" />
         <Keyword name="$P3R"  value="262144" />
         <Keyword name="$P3B"  value="32" />
         <Keyword name="$P3E"  value="0,0" />
         <Keyword name="$P3V"  value="300" />
         <Keyword name="$P3G"  value="1.0" />
         <Keyword name="P3BS"  value="-1" />
         <Keyword name="P3MS"  value="0" />
         <Keyword name="$P4N"  value="SSC-A" />
         <Keyword name="$P4R"  value="262144" />
         <Keyword name="$P4B"  value="32" />
         <Keyword name="$P4E"  value="0,0" />
         <Keyword name="$P4V"  value="180" />
         <Keyword name="$P4G"  value="1.0" />
         <Keyword name="P4DISPLAY"  value="LOG" />
         <Keyword name="P4BS"  value="0" />
         <Keyword name="P4MS"  value="0" />
         <Keyword name="$P5N"  value="SSC-H" />
         <Keyword name="$P5R"  value="262144" />
         <Keyword name="$P5B"  value="32" />
         <Keyword name="$P5E"  value="0,0" />
         <Keyword name="$P5V"  value="180" />
         <Keyword name="$P5G"  value="1.0" />
         <Keyword name="P5DISPLAY"  value="LOG" />
         <Keyword name="P5BS"  value="0" />
         <Keyword name="P5MS"  value="0" />
         <Keyword name="$P6N"  value="SSC-W" />
         <Keyword name="$P6R"  value="262144" />
         <Keyword name="$P6B"  value="32" />
         <Keyword name="$P6E"  value="0,0" />
         <Keyword name="$P6V"  value="180" />
         <Keyword name="$P6G"  value="1.0" />
         <Keyword name="P6BS"  value="-1" />
         <Keyword name="P6MS"  value="0" />
         <Keyword name="$P7N"  value="APC-A" />
         <Keyword name="$P7R"  value="262144" />
         <Keyword name="$P7B"  value="32" />
         <Keyword name="$P7E"  value="0,0" />
         <Keyword name="$P7V"  value="649" />
         <Keyword name="$P7G"  value="1.0" />
         <Keyword name="P7DISPLAY"  value="LOG" />
         <Keyword name="P7BS"  value="117" />
         <Keyword name="P7MS"  value="0" />
         <Keyword name="$P8N"  value="Time" />
         <Keyword name="$P8R"  value="262144" />
         <Keyword name="$P8B"  value="32" />
         <Keyword name="$P8E"  value="0,0" />
         <Keyword name="$P8G"  value="0.01" />
         <Keyword name="P8BS"  value="0" />
         <Keyword name="P8MS"  value="0" />
         <Keyword name="CST SETUP STATUS"  value="SUCCESS" />
         <Keyword name="CST BEADS LOT ID"  value="31881" />
         <Keyword name="CYTOMETER CONFIG NAME"  value="F2 2020 TRI 2-Blue 3-Red 6-Vt 4-Ye Gr 3-UV" />
         <Keyword name="CYTOMETER CONFIG CREATE DATE"  value="2024-07-31T16:41:01+10:00" />
         <Keyword name="CST SETUP DATE"  value="2024-08-23T08:44:58+10:00" />
         <Keyword name="CST BASELINE DATE"  value="2024-07-31T17:01:27+10:00" />
         <Keyword name="CST BEADS EXPIRED"  value="False" />
         <Keyword name="CST PERFORMANCE EXPIRED"  value="2024-08-24T08:44:58+10:00" />
         <Keyword name="CST REGULATORY STATUS"  value="RUO Performance Check" />
         <Keyword name="$P1S"  value="" />
         <Keyword name="$P2S"  value="" />
         <Keyword name="$P3S"  value="" />
         <Keyword name="$P4S"  value="" />
         <Keyword name="$P5S"  value="" />
         <Keyword name="$P6S"  value="" />
         <Keyword name="$P7S"  value="" />
         <Keyword name="$P8S"  value="" />
         <Keyword name="FILENAME"  value="" />
       </Keywords>
       <SampleNode name="20240825_CD14-neg isotype_008.fcs"  annotation=""  owningGroup=""  expanded="1"  sortPriority="10"  count="32811"  sampleID="9" >
         <Graph smoothing="0"  backColor="#ffffff"  foreColor="#000000"  type="Pseudocolor"  fast="1" >
           <Axis dimension="x"  name="FSC-A"  label=""  auto="auto" />
           <Axis dimension="y"  name="SSC-A"  label=""  auto="auto" />
           <GraphSettings level="5%"  smoothingHighResolution="1"  contourHighResolution="1"  histogramSmoothingCount="0"  graphResolution="256"  showOutliers="0"  drawLargeDots="0"  dotsToDraw="8000"  tint="le.chartfill.tinted.40"  lineWeight="le.lineweight.normal"  lineStyle="le.linestyle.solid" />
           <GraphEnvironment showGrid="0"  showAxes="tnlTNL"  showGates="1"  showFreqOnPlots="1"  showGateNameOnPlots="1"  showMedians="0"  showUncomped="0"  addEventParam="0"  lastYAxisName="" >
             <TextTraits font="SansSerif"  size="11"  name="Labels"  style="plain"  color="#000000"  background="#00ffffff"  just="left" />
             <TextTraits font="SansSerif"  size="11"  name="LayoutGates"  style="plain"  color="#000000"  background="#00ffffff"  just="left" />
             <TextTraits font="SansSerif"  size="9"  name="Numbers"  style="plain"  color="#000000"  background="#00ffffff"  just="left" />
             <TextTraits font="SansSerif"  size="9"  name="Legend"  style="plain"  color="#000000"  background="#00ffffff"  just="left" />
             <WindowPosition x="0"  y="0"  width="0"  height="0"  displayed="0"  panelState="" />
           </GraphEnvironment>
         </Graph>
         <Subpopulations>
           <Population name="RAW"  annotation=""  owningGroup="All Samples"  expanded="1"  sortPriority="10"  count="28416" >
             <Graph smoothing="0"  backColor="#ffffff"  foreColor="#000000"  heatMapStatParameter="APC-A"  type="Pseudocolor"  fast="1" >
               <Axis dimension="x"  name="FSC-A"  label=""  auto="auto" />
               <Axis dimension="y"  name="FSC-H"  label=""  auto="auto" />
               <GraphSettings level="5%"  smoothingHighResolution="1"  contourHighResolution="1"  histogramSmoothingCount="0"  graphResolution="256"  showOutliers="0"  drawLargeDots="0"  dotsToDraw="8000"  tint="le.chartfill.tinted.40"  lineWeight="le.lineweight.normal"  lineStyle="le.linestyle.solid" />
               <GraphEnvironment showGrid="0"  showAxes="tnlTNL"  showGates="1"  showFreqOnPlots="1"  showGateNameOnPlots="1"  showMedians="0"  showUncomped="0"  addEventParam="0"  lastYAxisName="" >
                 <TextTraits font="SansSerif"  size="11"  name="Labels"  style="plain"  color="#000000"  background="#00ffffff"  just="left" />
                 <TextTraits font="SansSerif"  size="11"  name="LayoutGates"  style="plain"  color="#000000"  background="#00ffffff"  just="left" />
                 <TextTraits font="SansSerif"  size="9"  name="Numbers"  style="plain"  color="#000000"  background="#00ffffff"  just="left" />
                 <TextTraits font="SansSerif"  size="9"  name="Legend"  style="plain"  color="#000000"  background="#00ffffff"  just="left" />
                 <WindowPosition x="620"  y="20"  width="390"  height="582"  displayed="0"  panelState="---" />
               </GraphEnvironment>
             </Graph>
             <Gate gating:id="ID1440695283" >
               <gating:RectangleGate eventsInside="1"  annoOffsetX="0"  annoOffsetY="0"  tint="#000000"  isTinted="0"  lineWeight="Normal"  userDefined="1"  percentX="0"  percentY="0" >
                 <gating:dimension gating:min="20927.462184873948"  gating:max="255535.32773109243" >
                   <data-type:fcs-dimension data-type:name="FSC-A" />
                 </gating:dimension>
                 <gating:dimension gating:min="1351.593500011715"  gating:max="163172.69160954206" >
                   <data-type:fcs-dimension data-type:name="SSC-A" />
                 </gating:dimension>
               </gating:RectangleGate>
             </Gate>
             <Subpopulations>
               <Population name="singlets"  annotation=""  owningGroup="All Samples"  expanded="1"  sortPriority="10"  count="20879" >
                 <Graph smoothing="13"  backColor="#ffffff"  foreColor="#000000"  heatMapStatParameter="APC-A"  type="Histogram"  fast="1" >
                   <Axis dimension="x"  name="APC-A"  label=""  auto="auto" />
                   <Axis dimension="y"  name=""  label=""  auto="auto" />
                   <GraphSettings level="5%"  smoothingHighResolution="1"  contourHighResolution="1"  histogramSmoothingCount="0"  graphResolution="256"  showOutliers="0"  drawLargeDots="0"  dotsToDraw="8000"  tint="le.chartfill.tinted.40"  lineWeight="le.lineweight.normal"  lineStyle="le.linestyle.solid" />
                   <GraphEnvironment showGrid="0"  showAxes="tnlTNL"  showGates="1"  showFreqOnPlots="1"  showGateNameOnPlots="1"  showMedians="0"  showUncomped="0"  addEventParam="0"  lastYAxisName="" >
                     <TextTraits font="SansSerif"  size="11"  name="Labels"  style="plain"  color="#000000"  background="#00ffffff"  just="left" />
                     <TextTraits font="SansSerif"  size="11"  name="LayoutGates"  style="plain"  color="#000000"  background="#00ffffff"  just="left" />
                     <TextTraits font="SansSerif"  size="9"  name="Numbers"  style="plain"  color="#000000"  background="#00ffffff"  just="left" />
                     <TextTraits font="SansSerif"  size="9"  name="Legend"  style="plain"  color="#000000"  background="#00ffffff"  just="left" />
                     <WindowPosition x="620"  y="20"  width="390"  height="582"  displayed="0"  panelState="---" />
                   </GraphEnvironment>
                 </Graph>
                 <Gate gating:id="ID672436945"  gating:parent_id="ID1440695283" >
                   <gating:PolygonGate eventsInside="1"  annoOffsetX="0"  annoOffsetY="0"  tint="#000000"  isTinted="0"  lineWeight="Normal"  userDefined="1"  quadId="-1"  gateResolution="256" >
                     <gating:dimension>
                       <data-type:fcs-dimension data-type:name="FSC-A" />
                     </gating:dimension>
                     <gating:dimension>
                       <data-type:fcs-dimension data-type:name="FSC-H" />
                     </gating:dimension>
                     <gating:vertex>
                       <gating:coordinate data-type:value="9913.0084033613" />
                       <gating:coordinate data-type:value="30340.7407407407" />
                     </gating:vertex>
                     <gating:vertex>
                       <gating:coordinate data-type:value="25333.243697479" />
                       <gating:coordinate data-type:value="7281.7777777778" />
                     </gating:vertex>
                     <gating:vertex>
                       <gating:coordinate data-type:value="133274.8907563025" />
                       <gating:coordinate data-type:value="101944.8888888889" />
                     </gating:vertex>
                     <gating:vertex>
                       <gating:coordinate data-type:value="109043.0924369748" />
                       <gating:coordinate data-type:value="133499.2592592593" />
                     </gating:vertex>
                   </gating:PolygonGate>
                 </Gate>
               </Population>
             </Subpopulations>
           </Population>
         </Subpopulations>
       </SampleNode>
     </Sample>
   </SampleList>
   <TableEditor title="FlowJo Tables: 26-Aug-2024 - TLR4 CRISPR post-sort figure.wsp"  current="Table" >
     <Table name="Table"  outputFile="file:/C:/Users/ttschult/Documents/Table"  color="#00ffffff"  isBatch="0"  quickclose="0"  destination="toDisplay"  outputFormat="fj.document.type.table"  autoColumnName="" >
       <PrintLayout flipPattern0="0"  rows="1"  columns="1"  padding="36"  header=""  footer=""  headerActive="0"  footerActive="0"  scalingMode="fj.print.scale.none"  scaling="1"  orientation="1"  width="612"  height="792"  imageableX="72"  imageableY="72"  imageableWidth="468"  imageableHeight="648" />
       <PageSection sectionName="header" >&lt;table width=&quot;100%&quot;&gt;&lt;tr&gt;&lt;td align=&quot;left&quot; valign=&quot;top&quot;&gt;&amp;NBSP&amp;NBSP&amp;NBSP&amp;NBSP&lt;IMG SRC=&quot;file:/C:/Program%20Files/FlowJo%2010.10.0/images/fj_icon.png&quot;&gt;&lt;/IMG&gt;&lt;br/&gt;FlowJo, LLC&lt;/td&gt;&lt;td align=&quot;right&quot; valign=&quot;top&quot;&gt;Page &lt;PageNumber/&gt;&lt;/td&gt;&lt;/tr&gt;&lt;/table&gt;</PageSection>
       <PageSection sectionName="footer" >&lt;table width=&quot;100%&quot;&gt;&lt;tr&gt;&lt;td align=&quot;left&quot;  valign=&quot;bottom&quot;&gt;&lt;LongDate/&gt;&lt;/td&gt;&lt;td align=&quot;right&quot; valign=&quot;bottom&quot;&gt;&lt;Version/&gt;&lt;/td&gt;&lt;/tr&gt;&lt;/table&gt;</PageSection>
       <Iteration iterationType="SAMPLE"  iterationValue="8"  iterationKeyword=""  discriminator=""  panelSize="1"  groupName="workspaceSelection" />
     </Table>
   </TableEditor>
   <LayoutEditor title="FlowJo Layouts: 26-Aug-2024 - TLR4 CRISPR post-sort figure.wsp"  current="Layout"  showGrid="0"  showPageBreaks="0"  showGuides="0"  showDebugOutput="0" >
     <Layout name="Layout"  outputFile="file:/C:/Users/ttschult/Documents/Layout"  color="#00ffffff"  isBatch="0"  showGrid="0"  showRulers="1"  showDebugOutput="0"  showGuides="0"  showPageBreaks="1"  scale="0.66" >
       <PrintLayout flipPattern0="0"  rows="1"  columns="1"  padding="36"  header=""  footer=""  headerActive="0"  footerActive="0"  scalingMode="fj.print.scale.none"  scaling="0.6604938272"  orientation="0"  width="612"  height="792"  imageableX="72"  imageableY="72"  imageableWidth="468"  imageableHeight="648" />
       <PageSection sectionName="header" >&lt;table width=&quot;100%&quot;&gt;&lt;tr&gt;&lt;td align=&quot;left&quot; valign=&quot;top&quot;&gt;&amp;NBSP&amp;NBSP&amp;NBSP&amp;NBSP&lt;IMG SRC=&quot;file:/C:/Program%20Files/FlowJo%2010.10.0/images/fj_icon.png&quot;&gt;&lt;/IMG&gt;&lt;br/&gt;FlowJo, LLC&lt;/td&gt;&lt;td align=&quot;right&quot; valign=&quot;top&quot;&gt;Page &lt;PageNumber/&gt;&lt;/td&gt;&lt;/tr&gt;&lt;/table&gt;</PageSection>
       <PageSection sectionName="footer" >&lt;table width=&quot;100%&quot;&gt;&lt;tr&gt;&lt;td align=&quot;left&quot;  valign=&quot;bottom&quot;&gt;&lt;LongDate/&gt;&lt;/td&gt;&lt;td align=&quot;right&quot; valign=&quot;bottom&quot;&gt;&lt;Version/&gt;&lt;/td&gt;&lt;/tr&gt;&lt;/table&gt;</PageSection>
       <Iteration iterationType="OFF"  iterationValue="8"  iterationKeyword=""  discriminator=""  panelSize="1"  groupName="All Samples" />
       <BatchSettings useCurrentGroup="1"  length="3"  name=""  order="ACROSS"  direction="COLUMNS"  append="0"  destination="toLayout"  separatePages="0"  launchApp="1"  header="0"  footer="0"  commandLineBatch="0" />
       <FigList>
         <ChartData x="129"  y="51"  width="256"  height="256"  lineWeight="Normal"  fill="#00ffffff"  stroke="#000000"  lineStyle="Solid"  gradientColor="#808080"  gradientStyle="le.gradientstyle.none"  enabled="1"  xScale="0.94"  yScale="0.65"  aspectRatioLock="0"  alpha="1"  figID="com.treestar.flowjo.charting.FigChartBox@113f7c35#1724673249584"  rotation="0"  lock="0"  sizeLock="0"  contentLock="0"  wantsDrops="0"  dependents="1"  showSampleName="1"  showFullPath="1"  showFreq="0"  showCount="1"  showPopulationName="1"  showGraphTitle="0"  showMedians="0"  useShortName="1"  showKeyword="0"  keyword=""  showStatistic="0"  statistic=""  offsetHistograms="1"  offsetX="0"  offsetY="100"  flipH="0"  flipV="0"  showAdjunctHistograms="0"  scaleH="0.9375"  scaleV="0.6484375"  panelIndex="-1"  z="0" >
           <Graph smoothing="0"  backColor="#ffffff"  foreColor="#000000"  heatMapStatistic="Median"  heatMapStatParameter="APC-A"  type="Histogram"  fast="1" >
             <Axis dimension="x"  name="APC-A"  label=""  auto="auto" />
             <Axis dimension="y"  name=""  label=""  auto="modal" />
             <GraphSettings level="5%"  smoothingHighResolution="1"  contourHighResolution="1"  histogramSmoothingCount="0"  graphResolution="256"  showOutliers="0"  drawLargeDots="0"  dotsToDraw="8000"  tint="le.chartfill.tinted.40"  lineWeight="le.lineweight.normal"  lineStyle="le.linestyle.solid" />
             <GraphEnvironment showGrid="0"  showAxes="t"  showGates="1"  showFreqOnPlots="1"  showGateNameOnPlots="1"  showMedians="0"  showUncomped="0"  addEventParam="0"  lastYAxisName="" >
               <TextTraits font="SansSerif"  size="11"  name="Labels"  style="plain"  color="#000000"  background="#00ffffff"  just="left" />
               <TextTraits font="SansSerif"  size="11"  name="LayoutGates"  style="plain"  color="#000000"  background="#00ffffff"  just="left" />
               <TextTraits font="SansSerif"  size="9"  name="Numbers"  style="plain"  color="#000000"  background="#00ffffff"  just="left" />
               <TextTraits font="SansSerif"  size="14"  name="Legend"  style="bold"  color="#000000"  background="#00ffffff"  just="left" />
               <WindowPosition x="620"  y="20"  width="390"  height="582"  displayed="0"  panelState="---" />
             </GraphEnvironment>
           </Graph>
           <Annotation lineWeight="NoLine"  fill="#ffffff"  stroke="#808080"  lineStyle="Solid"  gradientColor="#808080"  gradientStyle="le.gradientstyle.none"  enabled="1"  xScale="1"  yScale="1"  aspectRatioLock="0"  alpha="1"  figID="com.treestar.flowjo.charting.FigChartAnnotation@1ea8e1ea#1724673249588"  rotation="0"  lock="0"  sizeLock="0"  contentLock="0"  wantsDrops="0"  autoFitContents="0"  autoMinimumSize="1"  padding="5,5,5,5" >
             <Content>&amp;#xA;&amp;#xA;    &amp;lt;p style=&amp;quot;margin-top:0; text-align:left;&amp;quot;&amp;gt;&amp;#xA;      &amp;lt;font face=&amp;quot;SansSerif&amp;quot; color=&amp;quot;#000000&amp;quot; style=&amp;quot;font-size:11pt;&amp;quot;&amp;gt;&amp;lt;input type=&amp;quot;fjml&amp;quot; value=&amp;quot;%3CAnno+name%3D%22fj.anno.samplename%22+%2F%3E&amp;quot; style=&amp;quot;font-family:SansSerif; color:#000000; font-weight:normal;&amp;quot;&amp;gt;&amp;#xA;      &amp;lt;/font&amp;gt;&amp;#xA;    &amp;lt;/p&amp;gt;&amp;#xA;    &amp;lt;p style=&amp;quot;margin-top:0; text-align:left;&amp;quot;&amp;gt;&amp;#xA;      &amp;lt;font face=&amp;quot;SansSerif&amp;quot; color=&amp;quot;#000000&amp;quot; style=&amp;quot;font-size:11pt;&amp;quot;&amp;gt;&amp;lt;input type=&amp;quot;fjml&amp;quot; value=&amp;quot;%3CAnno+name%3D%22fj.anno.popname%22+%2F%3E&amp;quot; style=&amp;quot;font-family:SansSerif; color:#000000; font-weight:normal;&amp;quot;&amp;gt;&amp;#xA;      &amp;lt;/font&amp;gt;&amp;#xA;    &amp;lt;/p&amp;gt;&amp;#xA;    &amp;lt;p style=&amp;quot;margin-top:0; text-align:left;&amp;quot;&amp;gt;&amp;#xA;      &amp;lt;font face=&amp;quot;SansSerif&amp;quot; color=&amp;quot;#000000&amp;quot; style=&amp;quot;font-size:11pt;&amp;quot;&amp;gt;&amp;lt;input type=&amp;quot;fjml&amp;quot; value=&amp;quot;%3CStatistic+name%3D%22Count%22++id%3D%22%22++ancestor%3D%22%22+%2F%3E&amp;quot; style=&amp;quot;font-family:SansSerif; color:#000000; font-weight:normal;&amp;quot;&amp;gt;&amp;#xA;&amp;lt;/font&amp;gt;    &amp;lt;/p&amp;gt;&amp;#xA;</Content>
             <WindowPosition x="0"  y="340"  width="199"  height="64"  displayed="0"  panelState="" />
           </Annotation>
           <Legend lineWeight="Hairline"  fill="#ffffff"  stroke="#000000"  lineStyle="Solid"  gradientColor="#808080"  gradientStyle="le.gradientstyle.none"  enabled="1"  xScale="1"  yScale="1"  aspectRatioLock="0"  alpha="1"  figID="com.treestar.flowjo.charting.legend.FigLegend@7053fc36#1724673249589"  rotation="0"  lock="0"  sizeLock="0"  contentLock="0"  wantsDrops="0"  rows="3"  columns="3"  drawGrid="1"  autoFitContents="0"  showHeader="1" >
             <RowSizes>
               <Size index="0"  value="52.4" />
               <Size index="1"  value="52.4" />
               <Size index="2"  value="52.4" />
             </RowSizes>
             <ColSizes>
               <Size index="0"  value="15" />
               <Size index="1"  value="321" />
               <Size index="2"  value="151" />
             </ColSizes>
             <WindowPosition x="280"  y="0"  width="487"  height="155"  displayed="0"  panelState="" />
             <Columns>
               <Anno name="fj.anno.samplename" />
               <Statistic name="Median"  id="APC-A"  ancestor=""  correlate="" />
             </Columns>
           </Legend>
           <Ancestry lineWeight="Hairline"  fill="#ffffff"  stroke="#000000"  lineStyle="Solid"  gradientColor="#808080"  gradientStyle="le.gradientstyle.none"  enabled="1"  xScale="1"  yScale="1"  aspectRatioLock="0"  alpha="1"  figID="com.treestar.flowjo.charting.FigChartRow@5fb002a0#1724673249588"  rotation="0"  lock="0"  sizeLock="0"  contentLock="0"  wantsDrops="0"  backgating="0"  horizontal="0"  backgatingLargeDots="0"  backgatingContours="0" >
             <WindowPosition x="0"  y="0"  width="0"  height="1"  displayed="0"  panelState="" />
           </Ancestry>
           <Multigraph lineWeight="NoLine"  fill="#00ffffff"  stroke="#000000"  lineStyle="Solid"  gradientColor="#808080"  gradientStyle="le.gradientstyle.none"  enabled="1"  xScale="1"  yScale="1"  aspectRatioLock="1"  alpha="1"  figID="com.treestar.flowjo.charting.FigChartGrid@3542621e#1724673249588"  rotation="0"  lock="0"  sizeLock="0"  contentLock="0"  wantsDrops="0"  annoOffsetX="0"  annoOffsetY="0"  type="NONE"  displayType="DotPlot"  rows="0"  columns="0" >
             <WindowPosition x="0"  y="0"  width="0"  height="1"  displayed="0"  panelState="" />
             <Parameters/>
           </Multigraph>
           <PopModelList>
             <DataLayer path="RAW/singlets"  panelValue="1"  discriminatorValue=""  sampleGMID="7"  sampleID="5" >
               <LegendSpec color="#333333"  text=""  chartFill="le.chartfill.tinted.40"  lineWeight="Normal"  lineStyle="Solid"  control="0" />
             </DataLayer>
             <DataLayer path="RAW/singlets"  panelValue="1"  discriminatorValue=""  sampleGMID="6"  sampleID="6" >
               <LegendSpec color="#333333"  text=""  chartFill="le.chartfill.tinted.40"  lineWeight="Normal"  lineStyle="Solid"  control="0" />
             </DataLayer>
           </PopModelList>
           <WindowPosition x="129"  y="51"  width="240"  height="166"  displayed="1"  panelState="" />
         </ChartData>
         <FigColorLegend x="123"  y="211"  width="70"  height="12"  lineWeight="Hairline"  fill="#ffffff"  stroke="#000000"  lineStyle="Solid"  gradientColor="#808080"  gradientStyle="le.gradientstyle.none"  enabled="1"  xScale="1"  yScale="1"  aspectRatioLock="0"  alpha="1"  figID="com.treestar.layout.presentation.FigHeatmapStatAxis@1af5397d#1740735275226"  rotation="0"  lock="0"  sizeLock="0"  contentLock="0"  wantsDrops="0"  colorMapName="Default (blue,green,yellow,red)"  z="5" />
         <StyledText x="19"  y="68"  width="101"  height="49"  lineWeight="Normal"  fill="#00ffffff"  stroke="#00ffffff"  lineStyle="Solid"  gradientColor="#808080"  gradientStyle="le.gradientstyle.none"  enabled="1"  xScale="1"  yScale="1"  aspectRatioLock="0"  alpha="1"  figID="com.treestar.layout.presentation.FigStyledText@1267a5e4#1740735285915"  rotation="0"  lock="0"  sizeLock="0"  contentLock="0"  wantsDrops="0"  autoFitContents="0"  autoMinimumSize="1"  padding="5,5,5,5"  z="10" >
           <Content>&amp;#xA;&amp;#xA;    &amp;lt;p style=&amp;quot;margin-top:0; text-align:right;&amp;quot;&amp;gt;&amp;#xA;      &amp;lt;font color=&amp;quot;#000000&amp;quot; face=&amp;quot;SansSerif&amp;quot; style=&amp;quot;font-size:24pt;&amp;quot;&amp;gt;&amp;lt;b&amp;gt;isotype&amp;lt;/b&amp;gt;&amp;lt;/font&amp;gt;&amp;#xA;    &amp;lt;/p&amp;gt;&amp;#xA;</Content>
         </StyledText>
         <StyledText x="251"  y="43"  width="122"  height="39"  lineWeight="Normal"  fill="#00ffffff"  stroke="#00ffffff"  lineStyle="Solid"  gradientColor="#808080"  gradientStyle="le.gradientstyle.none"  enabled="1"  xScale="1"  yScale="1"  aspectRatioLock="0"  alpha="1"  figID="com.treestar.layout.presentation.FigStyledText@3563a322#1740735285915"  rotation="0"  lock="0"  sizeLock="0"  contentLock="0"  wantsDrops="0"  autoFitContents="0"  autoMinimumSize="1"  padding="5,5,5,5"  z="11" >
           <Content>&amp;#xA;&amp;#xA;    &amp;lt;p style=&amp;quot;margin-top:0; text-align:right;&amp;quot;&amp;gt;&amp;#xA;      &amp;lt;font color=&amp;quot;#666666&amp;quot; face=&amp;quot;SansSerif&amp;quot; style=&amp;quot;font-size:16pt;&amp;quot;&amp;gt;&amp;lt;b&amp;gt;&amp;lt;i&amp;gt;TLR4-positive&amp;lt;/i&amp;gt;&amp;lt;/b&amp;gt;&amp;lt;/font&amp;gt;&amp;#xA;    &amp;lt;/p&amp;gt;&amp;#xA;</Content>
         </StyledText>
         <StyledText x="246"  y="63"  width="127"  height="39"  lineWeight="Normal"  fill="#00ffffff"  stroke="#00ffffff"  lineStyle="Solid"  gradientColor="#808080"  gradientStyle="le.gradientstyle.none"  enabled="1"  xScale="1"  yScale="1"  aspectRatioLock="0"  alpha="1"  figID="com.treestar.layout.presentation.FigStyledText@1a0478ef#1740735285915"  rotation="0"  lock="0"  sizeLock="0"  contentLock="0"  wantsDrops="0"  autoFitContents="0"  autoMinimumSize="1"  padding="5,5,5,5"  z="12" >
           <Content>&amp;#xA;&amp;#xA;    &amp;lt;p style=&amp;quot;margin-top:0; text-align:right;&amp;quot;&amp;gt;&amp;#xA;      &amp;lt;font color=&amp;quot;#234c82&amp;quot; face=&amp;quot;SansSerif&amp;quot; style=&amp;quot;font-size:16pt;&amp;quot;&amp;gt;&amp;lt;b&amp;gt;&amp;lt;i&amp;gt;TLR4-negative&amp;lt;/i&amp;gt;&amp;lt;/b&amp;gt;&amp;lt;/font&amp;gt;&amp;#xA;    &amp;lt;/p&amp;gt;&amp;#xA;</Content>
         </StyledText>
         <StyledText x="125"  y="221"  width="92"  height="58"  lineWeight="Normal"  fill="#00ffffff"  stroke="#00ffffff"  lineStyle="Solid"  gradientColor="#808080"  gradientStyle="le.gradientstyle.none"  enabled="1"  xScale="1"  yScale="1"  aspectRatioLock="0"  alpha="1"  figID="com.treestar.layout.presentation.FigStyledText@46a1c2db#1740735285915"  rotation="0"  lock="0"  sizeLock="0"  contentLock="0"  wantsDrops="0"  autoFitContents="0"  autoMinimumSize="1"  padding="5,5,5,5"  z="13" >
           <Content>&amp;#xA;&amp;#xA;    &amp;lt;p style=&amp;quot;margin-top:0; text-align:center;&amp;quot;&amp;gt;&amp;#xA;      &amp;lt;font color=&amp;quot;#000000&amp;quot; face=&amp;quot;SansSerif&amp;quot; style=&amp;quot;font-size:30pt;&amp;quot;&amp;gt;&amp;lt;b&amp;gt;TLR4&amp;lt;/b&amp;gt;&amp;lt;/font&amp;gt;&amp;#xA;    &amp;lt;/p&amp;gt;&amp;#xA;</Content>
         </StyledText>
         <Line x="225"  y="251"  width="132"  height="1"  lineWeight="Heavy"  fill="#ffffff"  stroke="#000000"  lineStyle="Solid"  gradientColor="#808080"  gradientStyle="le.gradientstyle.none"  enabled="1"  xScale="1"  yScale="1"  aspectRatioLock="0"  alpha="1"  figID="com.treestar.layout.presentation.FigLine@1ac65cd3#1740735285915"  rotation="0"  lock="0"  sizeLock="0"  contentLock="0"  wantsDrops="0"  annoOffsetX="0"  annoOffsetY="0"  x1="357"  y1="251"  x2="225"  y2="251"  arrow="Forward"  z="14" />
         <ChartData x="129"  y="51"  width="256"  height="256"  lineWeight="Normal"  fill="#00ffffff"  stroke="#000000"  lineStyle="Solid"  gradientColor="#808080"  gradientStyle="le.gradientstyle.none"  enabled="1"  xScale="0.94"  yScale="0.65"  aspectRatioLock="0"  alpha="1"  figID="com.treestar.flowjo.charting.FigChartBox@390c40e4#1740735314674"  rotation="0"  lock="0"  sizeLock="0"  contentLock="0"  wantsDrops="0"  dependents="1"  showSampleName="1"  showFullPath="1"  showFreq="0"  showCount="1"  showPopulationName="1"  showGraphTitle="0"  showMedians="0"  useShortName="1"  showKeyword="0"  keyword=""  showStatistic="0"  statistic=""  offsetHistograms="1"  offsetX="0"  offsetY="100"  flipH="0"  flipV="0"  showAdjunctHistograms="0"  scaleH="0.9375"  scaleV="0.6484375"  panelIndex="-1"  z="15" >
           <Graph smoothing="0"  backColor="#ffffff"  foreColor="#000000"  heatMapStatistic="Median"  heatMapStatParameter="APC-A"  type="Histogram"  fast="1" >
             <Axis dimension="x"  name="APC-A"  label=""  auto="auto" />
             <Axis dimension="y"  name=""  label=""  auto="modal" />
             <GraphSettings level="5%"  smoothingHighResolution="1"  contourHighResolution="1"  histogramSmoothingCount="0"  graphResolution="256"  showOutliers="0"  drawLargeDots="0"  dotsToDraw="8000"  tint="le.chartfill.tinted.40"  lineWeight="le.lineweight.normal"  lineStyle="le.linestyle.solid" />
             <GraphEnvironment showGrid="0"  showAxes="t"  showGates="1"  showFreqOnPlots="1"  showGateNameOnPlots="1"  showMedians="0"  showUncomped="0"  addEventParam="0"  lastYAxisName="" >
               <TextTraits font="SansSerif"  size="11"  name="Labels"  style="plain"  color="#000000"  background="#00ffffff"  just="left" />
               <TextTraits font="SansSerif"  size="11"  name="LayoutGates"  style="plain"  color="#000000"  background="#00ffffff"  just="left" />
               <TextTraits font="SansSerif"  size="9"  name="Numbers"  style="plain"  color="#000000"  background="#00ffffff"  just="left" />
               <TextTraits font="SansSerif"  size="14"  name="Legend"  style="bold"  color="#000000"  background="#00ffffff"  just="left" />
               <WindowPosition x="620"  y="20"  width="390"  height="582"  displayed="0"  panelState="---" />
             </GraphEnvironment>
           </Graph>
           <Annotation lineWeight="NoLine"  fill="#ffffff"  stroke="#808080"  lineStyle="Solid"  gradientColor="#808080"  gradientStyle="le.gradientstyle.none"  enabled="1"  xScale="1"  yScale="1"  aspectRatioLock="0"  alpha="1"  figID="com.treestar.flowjo.charting.FigChartAnnotation@1ea8e1ea#1724673249588"  rotation="0"  lock="0"  sizeLock="0"  contentLock="0"  wantsDrops="0"  autoFitContents="0"  autoMinimumSize="1"  padding="5,5,5,5" >
             <Content>&amp;#xA;&amp;#xA;    &amp;lt;p style=&amp;quot;margin-top:0; text-align:left;&amp;quot;&amp;gt;&amp;#xA;      &amp;lt;font face=&amp;quot;SansSerif&amp;quot; color=&amp;quot;#000000&amp;quot; style=&amp;quot;font-size:11pt;&amp;quot;&amp;gt;&amp;lt;input type=&amp;quot;fjml&amp;quot; value=&amp;quot;%3CAnno+originalDataset%3D%22null%22+name%3D%22fj.anno.samplename%22+%2F%3E&amp;quot; style=&amp;quot;font-family:SansSerif; color:#000000; font-weight:normal;&amp;quot;&amp;gt;&amp;#xA;      &amp;lt;/font&amp;gt;&amp;#xA;    &amp;lt;/p&amp;gt;&amp;#xA;    &amp;lt;p style=&amp;quot;margin-top:0; text-align:left;&amp;quot;&amp;gt;&amp;#xA;      &amp;lt;font face=&amp;quot;SansSerif&amp;quot; color=&amp;quot;#000000&amp;quot; style=&amp;quot;font-size:11pt;&amp;quot;&amp;gt;&amp;lt;input type=&amp;quot;fjml&amp;quot; value=&amp;quot;%3CAnno+originalDataset%3D%22null%22+name%3D%22fj.anno.popname%22+%2F%3E&amp;quot; style=&amp;quot;font-family:SansSerif; color:#000000; font-weight:normal;&amp;quot;&amp;gt;&amp;#xA;      &amp;lt;/font&amp;gt;&amp;#xA;    &amp;lt;/p&amp;gt;&amp;#xA;    &amp;lt;p style=&amp;quot;margin-top:0; text-align:left;&amp;quot;&amp;gt;&amp;#xA;      &amp;lt;font face=&amp;quot;SansSerif&amp;quot; color=&amp;quot;#000000&amp;quot; style=&amp;quot;font-size:11pt;&amp;quot;&amp;gt;&amp;lt;input type=&amp;quot;fjml&amp;quot; value=&amp;quot;%3CStatistic+originalDataset%3D%22null%22+ancestor%3D%22%22+name%3D%22Count%22+id%3D%22%22+%2F%3E&amp;quot; style=&amp;quot;font-family:SansSerif; color:#000000; font-weight:normal;&amp;quot;&amp;gt;&amp;#xA;&amp;lt;/font&amp;gt;    &amp;lt;/p&amp;gt;&amp;#xA;</Content>
             <WindowPosition x="0"  y="340"  width="199"  height="64"  displayed="0"  panelState="" />
           </Annotation>
           <Legend lineWeight="Hairline"  fill="#ffffff"  stroke="#000000"  lineStyle="Solid"  gradientColor="#808080"  gradientStyle="le.gradientstyle.none"  enabled="1"  xScale="1"  yScale="1"  aspectRatioLock="0"  alpha="1"  figID="com.treestar.flowjo.charting.legend.FigLegend@7053fc36#1724673249589"  rotation="0"  lock="0"  sizeLock="0"  contentLock="0"  wantsDrops="0"  rows="3"  columns="3"  drawGrid="1"  autoFitContents="0"  showHeader="1" >
             <RowSizes>
               <Size index="0"  value="52.4" />
               <Size index="1"  value="52.4" />
               <Size index="2"  value="52.4" />
             </RowSizes>
             <ColSizes>
               <Size index="0"  value="15" />
               <Size index="1"  value="321" />
               <Size index="2"  value="151" />
             </ColSizes>
             <WindowPosition x="280"  y="0"  width="487"  height="155"  displayed="0"  panelState="" />
             <Columns>
               <Anno name="fj.anno.samplename" />
               <Statistic name="Median"  id="APC-A"  ancestor=""  correlate="" />
             </Columns>
           </Legend>
           <Ancestry lineWeight="Hairline"  fill="#ffffff"  stroke="#000000"  lineStyle="Solid"  gradientColor="#808080"  gradientStyle="le.gradientstyle.none"  enabled="1"  xScale="1"  yScale="1"  aspectRatioLock="0"  alpha="1"  figID="com.treestar.flowjo.charting.FigChartRow@5fb002a0#1724673249588"  rotation="0"  lock="0"  sizeLock="0"  contentLock="0"  wantsDrops="0"  backgating="0"  horizontal="0"  backgatingLargeDots="0"  backgatingContours="0" >
             <WindowPosition x="0"  y="0"  width="0"  height="1"  displayed="0"  panelState="" />
           </Ancestry>
           <Multigraph lineWeight="NoLine"  fill="#00ffffff"  stroke="#000000"  lineStyle="Solid"  gradientColor="#808080"  gradientStyle="le.gradientstyle.none"  enabled="1"  xScale="1"  yScale="1"  aspectRatioLock="1"  alpha="1"  figID="com.treestar.flowjo.charting.FigChartGrid@3542621e#1724673249588"  rotation="0"  lock="0"  sizeLock="0"  contentLock="0"  wantsDrops="0"  annoOffsetX="0"  annoOffsetY="0"  type="NONE"  displayType="DotPlot"  rows="0"  columns="0" >
             <WindowPosition x="0"  y="0"  width="0"  height="1"  displayed="0"  panelState="" />
             <Parameters/>
           </Multigraph>
           <PopModelList>
             <DataLayer path="RAW/singlets"  panelValue="1"  discriminatorValue=""  sampleGMID="5"  sampleID="3" >
               <LegendSpec color="#006bd6"  text=""  chartFill="le.chartfill.tinted.40"  lineWeight="Normal"  lineStyle="Solid"  control="0" />
             </DataLayer>
             <DataLayer path="RAW/singlets"  panelValue="1"  discriminatorValue=""  sampleGMID="4"  sampleID="4" >
               <LegendSpec color="#006bd6"  text=""  chartFill="le.chartfill.tinted.40"  lineWeight="Normal"  lineStyle="Solid"  control="0" />
             </DataLayer>
           </PopModelList>
           <WindowPosition x="129"  y="51"  width="240"  height="166"  displayed="1"  panelState="" />
         </ChartData>
         <FigColorLegend x="123"  y="211"  width="70"  height="12"  lineWeight="Hairline"  fill="#ffffff"  stroke="#000000"  lineStyle="Solid"  gradientColor="#808080"  gradientStyle="le.gradientstyle.none"  enabled="1"  xScale="1"  yScale="1"  aspectRatioLock="0"  alpha="1"  figID="com.treestar.layout.presentation.FigHeatmapStatAxis@7d649e55#1740735314675"  rotation="0"  lock="0"  sizeLock="0"  contentLock="0"  wantsDrops="0"  colorMapName="Default (blue,green,yellow,red)"  z="20" />
         <StyledText x="21"  y="152"  width="101"  height="49"  lineWeight="Normal"  fill="#00ffffff"  stroke="#00ffffff"  lineStyle="Solid"  gradientColor="#808080"  gradientStyle="le.gradientstyle.none"  enabled="1"  xScale="1"  yScale="1"  aspectRatioLock="0"  alpha="1"  figID="com.treestar.layout.presentation.FigStyledText@751d7558#1740735505924"  rotation="0"  lock="0"  sizeLock="0"  contentLock="0"  wantsDrops="0"  autoFitContents="0"  autoMinimumSize="1"  padding="5,5,5,5"  z="25" >
           <Content>&amp;#xA;&amp;#xA;    &amp;lt;p style=&amp;quot;margin-top:0; text-align:right;&amp;quot;&amp;gt;&amp;#xA;      &amp;lt;font color=&amp;quot;#000000&amp;quot; face=&amp;quot;SansSerif&amp;quot; style=&amp;quot;font-size:24pt;&amp;quot;&amp;gt;&amp;lt;b&amp;gt;&amp;amp;#945;-TLR4&amp;lt;/b&amp;gt;&amp;lt;/font&amp;gt;&amp;#xA;    &amp;lt;/p&amp;gt;&amp;#xA;</Content>
         </StyledText>
       </FigList>
     </Layout>
     <WindowPosition x="620"  y="20"  width="800"  height="980" />
   </LayoutEditor>
   <Scripts>
     <Script lang="text/javascript"  name="New Script    " />
   </Scripts>
   <Experiment>
     <PlateModel name="Plate"  color="#00ffffff"  rows="8"  columns="12"  plateID="00000"  expID="000-00000"  format="Plate"  showNEntries="1"  peHeatmap="1"  peShowEnums="1"  peThickBorders="1" >
       <PrintLayout flipPattern0="0"  rows="1"  columns="1"  padding="36"  header=""  footer=""  headerActive="0"  footerActive="0"  scalingMode="fj.print.scale.none"  scaling="1"  orientation="1"  width="612"  height="792"  imageableX="72"  imageableY="72"  imageableWidth="468"  imageableHeight="648" />
     </PlateModel>
     <PlateEditorState>
       <KeywordList>
         <Keyword attribute="Assay"  value="GFP Reporter" />
         <Keyword attribute="Time point"  value="24hr" />
         <Keyword attribute="Treatment &quot;Drug A&quot;"  value="10ug/L" />
       </KeywordList>
       <StagingArea>
         <StagingWell/>
         <StagingWell/>
         <StagingWell/>
         <StagingWell/>
       </StagingArea>
     </PlateEditorState>
   </Experiment>
   <Exports/>
   <SOPS/>
   <experiment/>
   <weights/>
 </Workspace>
