# Supplementary material for: TLR4 endocytosis and endosomal TLR4 signaling are distinct and independent outcomes of TLR4 activation
Source: EMBO Rep. 2025 Apr 9;26(10):2740–66. doi: 10.1038/s44319-025-00444-2 (PMC12116916; doi:10.1038/s44319-025-00444-2)
Supplement: Supplementary file 11 — Appendix Figures Source Data [file 44319_2025_444_MOESM11_ESM.zip › Appendix Figures/Appendix Figure S3/S3D/S3D.csv]

LOW 0	LOW 60	LOW 120	LOW 240	HIGH 0	HIGH 60	HIGH 120	HIGH 240
0.929109	0.916007	1.231455	1.468026	0.518799	0.605854	0.824733	1.137529
0.801221	1.062585	1.051265	1.412802	0.500034	0.629621	0.644203	0.889465
0.784463	1.048698	1.337471	1.39993	0.56724	0.763725	0.925313	0.880406
