# Supplementary material for: TLR4 endocytosis and endosomal TLR4 signaling are distinct and independent outcomes of TLR4 activation
Source: EMBO Rep. 2025 Apr 9;26(10):2740–66. doi: 10.1038/s44319-025-00444-2 (PMC12116916; doi:10.1038/s44319-025-00444-2)
Supplement: Supplementary file 11 — Appendix Figures Source Data [file 44319_2025_444_MOESM11_ESM.zip › Appendix Figures/Appendix Figure S4/S4AB/S4A.csv]

	DMSO	DMSO	DMSO	DMSO	DMSO	FILIPIN III	FILIPIN III	FILIPIN III	FILIPIN III	FILIPIN III	MβCD	MβCD	MβCD	MβCD	MβCD	EIPA	EIPA	EIPA	EIPA	EIPA	PITSTOP-2	PITSTOP-2	PITSTOP-2	PITSTOP-2	PITSTOP-2	CQ	CQ	CQ	CQ	CQ	STEM	STEM	STEM	STEM	STEM	DYNASORE	DYNASORE	DYNASORE	DYNASORE	DYNASORE
0			172	172	164			185	189	191			189	230	205			150	150	152			192	191	200			156	161	170			147	149	149			266	323	199
120			8252	9940	17373			11517	14423	12277			1095	2041	1207			2888	2280	2747			8485	11233	8797			10023	11841	8772			7635	8870	9858			5719	6338	5864
