# Supplementary material for: TLR4 endocytosis and endosomal TLR4 signaling are distinct and independent outcomes of TLR4 activation
Source: EMBO Rep. 2025 Apr 9;26(10):2740–66. doi: 10.1038/s44319-025-00444-2 (PMC12116916; doi:10.1038/s44319-025-00444-2)
Supplement: Supplementary file 11 — Appendix Figures Source Data [file 44319_2025_444_MOESM11_ESM.zip › Appendix Figures/Appendix Figure S4/S4AB/S4B.csv]

	DMSO	DMSO	DMSO	DMSO	DMSO	FILIPIN III	FILIPIN III	FILIPIN III	FILIPIN III	FILIPIN III	MβCD	MβCD	MβCD	MβCD	MβCD	EIPA	EIPA	EIPA	EIPA	EIPA	PITSTOP-2	PITSTOP-2	PITSTOP-2	PITSTOP-2	PITSTOP-2	CQ	CQ	CQ	CQ	CQ	STEM	STEM	STEM	STEM	STEM	DYNASORE	DYNASORE	DYNASORE	DYNASORE	DYNASORE
0			175	179	184			184	188	197			193	230	221			154	152	153			196	198	202			163	156	165			148	149	160			268	324	334
120			7426	10023	8048			3364	1537	3402			578	588	618			6832	8508	8627			3647	4296	4909			3459	2649	4393			4368	3931	3687			4466	4008	4579
