# Supplementary material for: TLR4 endocytosis and endosomal TLR4 signaling are distinct and independent outcomes of TLR4 activation
Source: EMBO Rep. 2025 Apr 9;26(10):2740–66. doi: 10.1038/s44319-025-00444-2 (PMC12116916; doi:10.1038/s44319-025-00444-2)
Supplement: Supplementary file 11 — Appendix Figures Source Data [file 44319_2025_444_MOESM11_ESM.zip › Appendix Figures/Appendix Figure S4/S4C/S4C - Ifnb1.csv]

	DMSO	DMSO	DMSO	EIPA	EIPA	EIPA	PITSTOP-2	PITSTOP-2	PITSTOP-2	PCZ	PCZ	PCZ
CTRL	0.000219137	0.000066479	0.0000638662	0.0000862916	0.000173282	0.0000861474	0.000190467	0.000230138	0.000120216	0.001034221	0.000910991	0.000614897
LPS	0.703248017	1.074892761	0.646457915	0.101451901	0.23173054	0.177572165	0.394882243	0.45223857	0.365681685	0.420980506	0.875679895	0.867519235
