# Supplementary material for: TLR4 endocytosis and endosomal TLR4 signaling are distinct and independent outcomes of TLR4 activation
Source: EMBO Rep. 2025 Apr 9;26(10):2740–66. doi: 10.1038/s44319-025-00444-2 (PMC12116916; doi:10.1038/s44319-025-00444-2)
Supplement: Supplementary file 11 — Appendix Figures Source Data [file 44319_2025_444_MOESM11_ESM.zip › Appendix Figures/Appendix Figure S4/S4C/S4C - Il1b.csv]

	DMSO	DMSO	DMSO	EIPA	EIPA	EIPA	PITSTOP-2	PITSTOP-2	PITSTOP-2	PCZ	PCZ	PCZ
CTRL	0.002416	0.001141	0.000937	0.00213	0.000739	0.000959	0.006789	0.001926	0.002665	0.046138	0.036726	0.053839
LPS	7.545143	4.133162	4.705647	3.298437	2.499312	2.766221	8.333622	5.878467	7.650755	3.439325	2.006267	3.253058
