# Supplementary material for: TLR4 endocytosis and endosomal TLR4 signaling are distinct and independent outcomes of TLR4 activation
Source: EMBO Rep. 2025 Apr 9;26(10):2740–66. doi: 10.1038/s44319-025-00444-2 (PMC12116916; doi:10.1038/s44319-025-00444-2)
Supplement: Supplementary file 11 — Appendix Figures Source Data [file 44319_2025_444_MOESM11_ESM.zip › Appendix Figures/Appendix Figure S4/S4C/S4C - TLR4 int.csv]

	DMSO	DMSO	DMSO	EIPA	EIPA	EIPA	PITSTOP-2	PITSTOP-2	PITSTOP-2	PCZ	PCZ	PCZ
CTRL	332	316	324	294	297	300	320	339	320	320	335	315
LPS	126	90	105	179	201	207	130	119	128	131	115	126
