# Supplementary material for: TLR4 endocytosis and endosomal TLR4 signaling are distinct and independent outcomes of TLR4 activation
Source: EMBO Rep. 2025 Apr 9;26(10):2740–66. doi: 10.1038/s44319-025-00444-2 (PMC12116916; doi:10.1038/s44319-025-00444-2)
Supplement: Supplementary file 11 — Appendix Figures Source Data [file 44319_2025_444_MOESM11_ESM.zip › Appendix Figures/Appendix Figure S4/S4DEF/S4D.csv]

	WT	WT	WT	Cd14-/-	Cd14-/-	Cd14-/-
0	0.0000512187	0.000113189	0.000151097	0.0000591298	0.000105132	0.000106734
100	0.024414641	0.033793203	0.016165338	0.001487785	0.001777521	0.001150782
300	0.052563392	0.060783823	0.037908359	0.001343154	0.001949723	0.001538462
1000	0.099550324	0.087153705	0.071031123	0.002974249	0.005890079	0.004403402
3000	0.113448791	0.088781505	0.066478656	0.003195559	0.003178512	0.004859869
10000	0.120545601	0.086592537	0.082709985	0.009948389	0.007413241	0.006966363
