# Supplementary material for: TLR4 endocytosis and endosomal TLR4 signaling are distinct and independent outcomes of TLR4 activation
Source: EMBO Rep. 2025 Apr 9;26(10):2740–66. doi: 10.1038/s44319-025-00444-2 (PMC12116916; doi:10.1038/s44319-025-00444-2)
Supplement: Supplementary file 11 — Appendix Figures Source Data [file 44319_2025_444_MOESM11_ESM.zip › Appendix Figures/Appendix Figure S4/S4DEF/S4E - CD14.csv]

medium	100 EU/mL	1000 EU/mL	10000 EU/mL	1Z105
5582	4903	4663	3972	5506
6289	5678	5160	4930	6246
6636	6415	5925	5098	6913
6687	5980	5163	5163	6592
7237	5935	5426	5618	7954
