# Supplementary material for: TLR4 endocytosis and endosomal TLR4 signaling are distinct and independent outcomes of TLR4 activation
Source: EMBO Rep. 2025 Apr 9;26(10):2740–66. doi: 10.1038/s44319-025-00444-2 (PMC12116916; doi:10.1038/s44319-025-00444-2)
Supplement: Supplementary file 11 — Appendix Figures Source Data [file 44319_2025_444_MOESM11_ESM.zip › Appendix Figures/Appendix Figure S4/S4GH/S4G - Ifnb1#2.csv]

	DMSO	DMSO	DMSO	DMSO	MβCD	MβCD	MβCD	MβCD
CTRL	0.0000847816	0.000179261	0.000190395	0.000119219	0.000802077	0.000709267	0.000690644	0.000681104
1Z105	0.916631322	0.994945969	0.799264247	0.886295117	0.011395847	0.013650897	0.014404408	0.015420173
