# Supplementary material for: TLR4 endocytosis and endosomal TLR4 signaling are distinct and independent outcomes of TLR4 activation
Source: EMBO Rep. 2025 Apr 9;26(10):2740–66. doi: 10.1038/s44319-025-00444-2 (PMC12116916; doi:10.1038/s44319-025-00444-2)
Supplement: Supplementary file 11 — Appendix Figures Source Data [file 44319_2025_444_MOESM11_ESM.zip › Appendix Figures/Appendix Figure S4/S4GH/S4G - Il1b#2.csv]

	DMSO	DMSO	DMSO	DMSO	MβCD	MβCD	MβCD	MβCD
CTRL	0.001688	0.001909	0.001141	0.001076	0.171228	0.158294	0.144976	0.134436
1Z105	4.499107	4.558278	4.400733	4.650551	1.069532	1.076771	1.184562	1.626202
