# Supplementary material for: TLR4 endocytosis and endosomal TLR4 signaling are distinct and independent outcomes of TLR4 activation
Source: EMBO Rep. 2025 Apr 9;26(10):2740–66. doi: 10.1038/s44319-025-00444-2 (PMC12116916; doi:10.1038/s44319-025-00444-2)
Supplement: Supplementary file 11 — Appendix Figures Source Data [file 44319_2025_444_MOESM11_ESM.zip › Appendix Figures/Appendix Figure S4/S4GH/S4H - TLR4#1.csv]

	PBS	PBS	PBS	MβCD	MβCD	MβCD
CTRL	178	173	180	138.7	138.3	154.1
1Z105	74	67	67	130.7	155.3	155.1
