# Supplementary material for: TLR4 endocytosis and endosomal TLR4 signaling are distinct and independent outcomes of TLR4 activation
Source: EMBO Rep. 2025 Apr 9;26(10):2740–66. doi: 10.1038/s44319-025-00444-2 (PMC12116916; doi:10.1038/s44319-025-00444-2)
Supplement: Supplementary file 11 — Appendix Figures Source Data [file 44319_2025_444_MOESM11_ESM.zip › Appendix Figures/Appendix Figure S5/S5AB/S5A - Il1b.csv]

0	10	20	30	40	50	60	70	80	90	100	110	120
0.001343	0.000612	0.048034	0.561416	2.744623	4.420866	5.5248	6.690686	6.304565	9.037599
0.000847	0.000748	0.072671	0.240177	0.826786	1.258275	1.516012	1.886109	2.94692	3.669238	2.710524	3.033438	4.074445
0.00109	0.00089	0.059216	0.247531	1.013937	1.584046	1.826939	2.371535	3.517346	3.588213	3.5168	3.232236	4.45941
0.003075	0.003163	0.182197	0.905498	3.709145	4.357405	7.071909	5.638583	5.393978	5.164588	5.651741	6.128613	6.552977
