# Supplementary material for: TLR4 endocytosis and endosomal TLR4 signaling are distinct and independent outcomes of TLR4 activation
Source: EMBO Rep. 2025 Apr 9;26(10):2740–66. doi: 10.1038/s44319-025-00444-2 (PMC12116916; doi:10.1038/s44319-025-00444-2)
Supplement: Supplementary file 11 — Appendix Figures Source Data [file 44319_2025_444_MOESM11_ESM.zip › Appendix Figures/Appendix Figure S5/S5AB/S5A - TLR4 int.csv]

min	10 EU/mL	10 EU/mL	100 EU/mL	100 EU/mL	1000 EU/mL	1000 EU/mL
0	100	100	101.614205	100.4793864	101.0761367	100
30	86.0102233	92.80920422	61.2590799	69.31927133	51.03578154	53.978907
120	72.0204466	73.15436242	30.58918483	30.9683605	23.05622814	22.81879195
240	57.49260156	55.41706616	16.06133979	16.58676894	9.443099274	14.04602109
