# Supplementary material for: TLR4 endocytosis and endosomal TLR4 signaling are distinct and independent outcomes of TLR4 activation
Source: EMBO Rep. 2025 Apr 9;26(10):2740–66. doi: 10.1038/s44319-025-00444-2 (PMC12116916; doi:10.1038/s44319-025-00444-2)
Supplement: Supplementary file 11 — Appendix Figures Source Data [file 44319_2025_444_MOESM11_ESM.zip › Appendix Figures/Appendix Figure S5/S5AB/S5B - TLR4 int.csv]

min	0.1 µM	0.1 µM	1 µM	1 µM	10 µM	10 µM
0	100	100	102.7048959	101.4807502	96.75412497	99.50641658
30	104.8688126	97.53208292	91.88531242	84.69891412	57.26265	62.48766041
120	98.37706248	101.4807502	68.62320801	68.90424482	28.04977008	27.44323791
240	101.6229375	93.5834156	50.77089532	56.56465943	13.9843116	17.5715696
