# Supplementary material for: TLR4 endocytosis and endosomal TLR4 signaling are distinct and independent outcomes of TLR4 activation
Source: EMBO Rep. 2025 Apr 9;26(10):2740–66. doi: 10.1038/s44319-025-00444-2 (PMC12116916; doi:10.1038/s44319-025-00444-2)
Supplement: Supplementary file 11 — Appendix Figures Source Data [file 44319_2025_444_MOESM11_ESM.zip › Appendix Figures/Appendix Figure S5/S5C/S5C - Il1b.csv]

	medium	medium	medium	medium	LPS	LPS	LPS	LPS	1Y88	1Y88	1Y88	1Y88	1Z105	1Z105	1Z105	1Z105
WT DMSO	0.001974	0.001998	0.001629		8.626105	10.38953	9.990379		0.51673	0.343866	0.546938		7.051458	8.445937	6.444559
WT TAK242	0.000826	0.001729	0.001501		0.03528	0.055706	0.06721		0.002264	0.001881	0.002307		0.018597	0.0000549	0.027282
Cd14-/- DMSO	0.003549	0.003622	0.003556		3.693606	6.054341	5.31253		0.180724	0.259894	0.229189		6.419512	11.48981	9.026387
Cd14-/- TAK242	0.003287	0.004628	0.002576		0.004669	0.004756	0.004054		0.003407	0.00258	0.003626		0.027225	0.017255	0.019209
