# Supplementary material for: TLR4 endocytosis and endosomal TLR4 signaling are distinct and independent outcomes of TLR4 activation
Source: EMBO Rep. 2025 Apr 9;26(10):2740–66. doi: 10.1038/s44319-025-00444-2 (PMC12116916; doi:10.1038/s44319-025-00444-2)
Supplement: Supplementary file 11 — Appendix Figures Source Data [file 44319_2025_444_MOESM11_ESM.zip › Appendix Figures/Appendix Figure S6/S6A/S6A.csv]

	DMSO	DMSO	DMSO	FILIPIN III	FILIPIN III	FILIPIN III
0	367	319	333	349	339	344
60	378	384	341	345	333	330
120	356	363	350	361	329	333
240	367	351	330	369	350	276
