# Supplementary material for: TLR4 endocytosis and endosomal TLR4 signaling are distinct and independent outcomes of TLR4 activation
Source: EMBO Rep. 2025 Apr 9;26(10):2740–66. doi: 10.1038/s44319-025-00444-2 (PMC12116916; doi:10.1038/s44319-025-00444-2)
Supplement: Supplementary file 11 — Appendix Figures Source Data [file 44319_2025_444_MOESM11_ESM.zip › Appendix Figures/Appendix Figure S6/S6D/S6D.csv]

	DMSO medium	DMSO medium	DMSO medium	DMSO medium	DMSO LPS	DMSO LPS	DMSO LPS	DMSO LPS	TAK-242 medium	TAK-242 medium	TAK-242 medium	TAK-242 medium	TAK-242 LPS	TAK-242 LPS	TAK-242 LPS	TAK-242 LPS
WT (empty)	364	245	327		31	27	20		328	322	313		250	357	267
Tlr4-/- (WT)	1849	1726	2209		797	661	1463		1930	1867	2348		1723	1739	2254
Tlr4-/- (C745A)	2174	2247	2818		1111	1074	1938		2264	2094	2836		1168	1064	1819
Tlr4-/- (C745S)	2348	2303	3208		2023	2278	2709		2453	2370	3270		1859	2188	2736
