# Supplementary material for: TLR4 endocytosis and endosomal TLR4 signaling are distinct and independent outcomes of TLR4 activation
Source: EMBO Rep. 2025 Apr 9;26(10):2740–66. doi: 10.1038/s44319-025-00444-2 (PMC12116916; doi:10.1038/s44319-025-00444-2)
Supplement: Supplementary file 11 — Appendix Figures Source Data [file 44319_2025_444_MOESM11_ESM.zip › Appendix Figures/Appendix Figure S6/S6E/S6E.csv]

	DMSO medium	DMSO medium	DMSO medium	DMSO LPS	DMSO LPS	DMSO LPS	TAK-242 medium	TAK-242 medium	TAK-242 medium	TAK-242 LPS	TAK-242 LPS	TAK-242 LPS
Tlr4-/- (WT)	62.5	62.5	62.5	2159.158	1616.884	2312.211	62.5	62.5	62.5	62.5	62.5	62.5
Tlr4-/- (C745A)	62.5	62.5	62.5	1112.353	767.8912	922.1668	62.5	62.5	62.5	1048.326	771.3657	836.8945
Tlr4-/- (C745S)	62.5	62.5	62.5	62.5	62.5	62.5	62.5	62.5	62.5	62.5	62.5	62.5
