# Supplementary material for: TLR4 endocytosis and endosomal TLR4 signaling are distinct and independent outcomes of TLR4 activation
Source: EMBO Rep. 2025 Apr 9;26(10):2740–66. doi: 10.1038/s44319-025-00444-2 (PMC12116916; doi:10.1038/s44319-025-00444-2)
Supplement: Supplementary file 11 — Appendix Figures Source Data [file 44319_2025_444_MOESM11_ESM.zip › Appendix Figures/Appendix Figure S6/S6FH/S6F-Ifnb1.csv]

	C3H/HeN	C3H/HeN	C3H/HeN	C3H/HeN	C3H/HeJ	C3H/HeJ	C3H/HeJ	C3H/HeJ
medium	0.0000628	0.000216	0.0000312		0.000135	0.000137	0.0000681
LPS	0.287975	0.167183	0.133033		0.0000762	0.000163	0.0000678
Pam3CSK4	0.000493	0.000473	0.000156		0.000209	0.000529	0.000358
