# Supplementary material for: TLR4 endocytosis and endosomal TLR4 signaling are distinct and independent outcomes of TLR4 activation
Source: EMBO Rep. 2025 Apr 9;26(10):2740–66. doi: 10.1038/s44319-025-00444-2 (PMC12116916; doi:10.1038/s44319-025-00444-2)
Supplement: Supplementary file 11 — Appendix Figures Source Data [file 44319_2025_444_MOESM11_ESM.zip › Appendix Figures/Appendix Figure S6/S6FH/S6F-Il1b.csv]

	C3H/HeN	C3H/HeN	C3H/HeN	C3H/HeN	C3H/HeJ	C3H/HeJ	C3H/HeJ	C3H/HeJ
medium	0.000859	0.000932	0.000387		0.000502	0.000605	0.000249
LPS	6.606772	2.869977	3.802481		0.001159	0.000551	0.000564
Pam3CSK4	1.667352	1.108984	1.081515		1.308689	1.834653	1.559314
