# Supplementary material for: TLR4 endocytosis and endosomal TLR4 signaling are distinct and independent outcomes of TLR4 activation
Source: EMBO Rep. 2025 Apr 9;26(10):2740–66. doi: 10.1038/s44319-025-00444-2 (PMC12116916; doi:10.1038/s44319-025-00444-2)
Supplement: Supplementary file 11 — Appendix Figures Source Data [file 44319_2025_444_MOESM11_ESM.zip › Appendix Figures/Appendix Figure S6/S6FH/S6H.csv]

	0 min	0 min	30 min	30 min	120 min	120 min	240 min	240 min
C3H/HeN (10 EU)	267.8	208.7	211.8	135.7	128.8	138.7	89.8	72.7
C3H/HeJ (10 EU)	222.05	211.3	227.05	229.3	186.05	194.3	198.05	177.3
C3H/HeN (100 EU)	244.8	234.7	157.8	113.7	41.8	40.7	37.8	35.7
C3H/HeJ (100 EU)	223.05	223.3	223.05	186.3	190.05	161.3	141.05	132.3
C3H/HeN (1000 EU)	269.8	246.7	122.8	102.7	42.8	24.9	35.8	24.4
C3H/HeJ (1000 EU)	216.05	215.3	219.05	239.3	168.05	161.3	118.05	133.3
