# Supplementary material for: TLR4 endocytosis and endosomal TLR4 signaling are distinct and independent outcomes of TLR4 activation
Source: EMBO Rep. 2025 Apr 9;26(10):2740–66. doi: 10.1038/s44319-025-00444-2 (PMC12116916; doi:10.1038/s44319-025-00444-2)
Supplement: Supplementary file 11 — Appendix Figures Source Data [file 44319_2025_444_MOESM11_ESM.zip › Appendix Figures/Appendix Figure S6/S6I/S6I.csv]

	0 min	0 min	0 min	0 min	120 min	120 min	120 min	120 min	240 min	240 min	240 min	240 min
WT (empty)	382	380	305.5	314.5	81	82.5	76	73	34.5	33	43.5	42
Tlr4-/- (WT)	943	968.5	1091	828.5	630	580	672.5	441.5	320.5	506	424.5	316
Tlr4-/- (ΔTIR)	3793	3527.5	3753	3928	4231.5	3769	4385	4189.5	4257.5	4400.5	4459	4384.5
Tlr4-/- (P712H)	1029.5	1131.5	1309.5	1231.5	961	1070.5	1151.5	1264.5	1093.5	986.5	1109.5	1050.5
