# Supplementary material for: TLR4 endocytosis and endosomal TLR4 signaling are distinct and independent outcomes of TLR4 activation
Source: EMBO Rep. 2025 Apr 9;26(10):2740–66. doi: 10.1038/s44319-025-00444-2 (PMC12116916; doi:10.1038/s44319-025-00444-2)
Supplement: Supplementary file 11 — Appendix Figures Source Data [file 44319_2025_444_MOESM11_ESM.zip › Appendix Figures/Appendix Figure S6/S6K/S6K.csv]

WT medium	WT LPS	dTIR medium	dTIR LPS
265.2	128.2	935.2	906.2
313.4	113.4	913.1	815.1
320.6	103.6	895.2	965.2
