# Supplementary material for: TLR4 endocytosis and endosomal TLR4 signaling are distinct and independent outcomes of TLR4 activation
Source: EMBO Rep. 2025 Apr 9;26(10):2740–66. doi: 10.1038/s44319-025-00444-2 (PMC12116916; doi:10.1038/s44319-025-00444-2)
Supplement: Supplementary file 11 — Appendix Figures Source Data [file 44319_2025_444_MOESM11_ESM.zip › Appendix Figures/Appendix Figure S7/S7AB/S7A.csv]

	WT	WT	WT	TRAMko	TRAMko	TRAMko	TRIF/TRAMko	TRIF/TRAMko	TRIF/TRAMko	MALko	MALko	MALko
DMSO medium	248	177	143	197	152	153	265	116	120	274	154	150
TAK242 medium	238	168	169	180	137	131	274	122	123	263	135	134
DMSO LPS	161	89	58	83	42	42	109	48	47	139	91	92
TAK242 LPS	246	178	179	209	162	159	267	129	136	275	161	157
