# Supplementary material for: TLR4 endocytosis and endosomal TLR4 signaling are distinct and independent outcomes of TLR4 activation
Source: EMBO Rep. 2025 Apr 9;26(10):2740–66. doi: 10.1038/s44319-025-00444-2 (PMC12116916; doi:10.1038/s44319-025-00444-2)
Supplement: Supplementary file 11 — Appendix Figures Source Data [file 44319_2025_444_MOESM11_ESM.zip › Appendix Figures/Appendix Figure S7/S7AB/S7B-Ifnb1.csv]

	WT	WT	WT	TRAMko	TRAMko	TRAMko	TRAM/TRIFko	TRAM/TRIFko	TRAM/TRIFko	MALko	MALko	MALko
medium	0.000131895	0.0000696567	0.0000582119	0.000157022	0.0000925488	0.0000652956	0.000311915	0.000380674	0.000186934	0.000193417	0.000105928	0.0000756007
LPS	0.019352162	0.020948639	0.023180348	0.000879247	0.000545589	0.000571895	0.001251677	0.001005957	0.000834886	0.008653303	0.008948218	0.009262571
