# Supplementary material for: TLR4 endocytosis and endosomal TLR4 signaling are distinct and independent outcomes of TLR4 activation
Source: EMBO Rep. 2025 Apr 9;26(10):2740–66. doi: 10.1038/s44319-025-00444-2 (PMC12116916; doi:10.1038/s44319-025-00444-2)
Supplement: Supplementary file 11 — Appendix Figures Source Data [file 44319_2025_444_MOESM11_ESM.zip › Appendix Figures/Appendix Figure S7/S7AB/S7B-Il1b.csv]

	WT	WT	WT	TRAMko	TRAMko	TRAMko	TRAM/TRIFko	TRAM/TRIFko	TRAM/TRIFko	MALko	MALko	MALko
medium	0.000986	0.000403	0.000442	0.000143	0.000152	0.000131	0.000734	0.000269	0.000137	0.000506	0.000213	0.000245
LPS	0.267013	0.203813	0.241961	0.143053	0.066446	0.053545	0.608598	0.527549	0.493214	0.161976	0.106603	0.096997
