# Supplementary material for: TLR4 endocytosis and endosomal TLR4 signaling are distinct and independent outcomes of TLR4 activation
Source: EMBO Rep. 2025 Apr 9;26(10):2740–66. doi: 10.1038/s44319-025-00444-2 (PMC12116916; doi:10.1038/s44319-025-00444-2)
Supplement: Supplementary file 11 — Appendix Figures Source Data [file 44319_2025_444_MOESM11_ESM.zip › Appendix Figures/Appendix Figure S7/S7CD/S7C - Ifnb1.csv]

	medium	medium	medium	medium	LPS	LPS	LPS	LPS
WT	0.000624	0.00118	0.000696	0.000844	0.490207	0.544442	2.412875	0.415222
MyD88-/-	0.000991	0.001125	0.000778	0.000762	0.5334	0.484738	0.404159	0.42451
Trif-/-		0.000355	0.000518	0.000619		0.002904	0.003733	0.002081
