# Supplementary material for: TLR4 endocytosis and endosomal TLR4 signaling are distinct and independent outcomes of TLR4 activation
Source: EMBO Rep. 2025 Apr 9;26(10):2740–66. doi: 10.1038/s44319-025-00444-2 (PMC12116916; doi:10.1038/s44319-025-00444-2)
Supplement: Supplementary file 11 — Appendix Figures Source Data [file 44319_2025_444_MOESM11_ESM.zip › Appendix Figures/Appendix Figure S7/S7CD/S7C - Il1b.csv]

	medium	medium	medium	medium	LPS	LPS	LPS	LPS
WT	0.0143	0.018351	0.017057	0.015185	17.08841	32.97635	22.74878	21.98748
MyD88-/-	0.003622	0.007595	0.003638	0.005847	0.566024	1.347652	0.458285	1.243971
Trif-/-		0.005331	0.003833	0.003058		7.663825	6.627094	6.409196
