# Supplementary material for: TLR4 endocytosis and endosomal TLR4 signaling are distinct and independent outcomes of TLR4 activation
Source: EMBO Rep. 2025 Apr 9;26(10):2740–66. doi: 10.1038/s44319-025-00444-2 (PMC12116916; doi:10.1038/s44319-025-00444-2)
Supplement: Supplementary file 11 — Appendix Figures Source Data [file 44319_2025_444_MOESM11_ESM.zip › Appendix Figures/Appendix Figure S7/S7CD/S7D - Ifnb1.csv]

	medium	medium	medium	medium	LPS	LPS	LPS	LPS
WT	0.000836	0.00145	0.000406		3.026646	1.204336	0.50271
Ifnb1-/-	0.000211	0.000407	0.00032		0.261772	0.22945	0.57519
