# Supplementary material for: TLR4 endocytosis and endosomal TLR4 signaling are distinct and independent outcomes of TLR4 activation
Source: EMBO Rep. 2025 Apr 9;26(10):2740–66. doi: 10.1038/s44319-025-00444-2 (PMC12116916; doi:10.1038/s44319-025-00444-2)
Supplement: Supplementary file 11 — Appendix Figures Source Data [file 44319_2025_444_MOESM11_ESM.zip › Appendix Figures/Appendix Figure S7/S7CD/S7D - Il1b.csv]

	medium	medium	medium	medium	LPS	LPS	LPS	LPS
WT	0.00612	0.009683	0.014196		20.05926	20.99233	15.53789
Mal-/-	0.003821	0.003527	0.009119		0.315938	0.405636	1.608599
