# Supplementary material for: TLR4 endocytosis and endosomal TLR4 signaling are distinct and independent outcomes of TLR4 activation
Source: EMBO Rep. 2025 Apr 9;26(10):2740–66. doi: 10.1038/s44319-025-00444-2 (PMC12116916; doi:10.1038/s44319-025-00444-2)
Supplement: Supplementary file 11 — Appendix Figures Source Data [file 44319_2025_444_MOESM11_ESM.zip › Appendix Figures/Appendix Figure S7/S7E/S7E - IL12p40.csv]

	WT	WT	WT	WT	WT	WT	Bcap-/-	Bcap-/-	Bcap-/-	Bcap-/-	Bcap-/-	Bcap-/-
medium	42.99645	39.063	39.18712	42.70417			39.063	39.063	39.063	39.063
LPS	2477.129	2164.817	2675.871	1649.784			6090.006	4597.253	5841.656	3878.112
