# Supplementary material for: TLR4 endocytosis and endosomal TLR4 signaling are distinct and independent outcomes of TLR4 activation
Source: EMBO Rep. 2025 Apr 9;26(10):2740–66. doi: 10.1038/s44319-025-00444-2 (PMC12116916; doi:10.1038/s44319-025-00444-2)
Supplement: Supplementary file 11 — Appendix Figures Source Data [file 44319_2025_444_MOESM11_ESM.zip › Appendix Figures/Appendix Figure S7/S7E/S7E - IL6.csv]

	WT	WT	WT	WT	WT	WT	Bcap-/-	Bcap-/-	Bcap-/-	Bcap-/-	Bcap-/-	Bcap-/-
medium	39.063	39.063	39.063	39.063			39.063	39.063	39.063	39.063
LPS	1210.247	955.9888	930.9369	1068.443			4071.503	4005.199	4098.816	4042.953
