# Supplementary material for: TLR4 endocytosis and endosomal TLR4 signaling are distinct and independent outcomes of TLR4 activation
Source: EMBO Rep. 2025 Apr 9;26(10):2740–66. doi: 10.1038/s44319-025-00444-2 (PMC12116916; doi:10.1038/s44319-025-00444-2)
Supplement: Supplementary file 11 — Appendix Figures Source Data [file 44319_2025_444_MOESM11_ESM.zip › Appendix Figures/Appendix Figure S8/S8E/S8E - Ifnb1.csv]

	medium	medium	medium	LPS	LPS	LPS	1Z105	1Z105	1Z105
DMSO	0.000179798	0.0000969043	0.00015561	0.729020426	1.009870074	0.578014271	0.907590331	1.334756325	0.533991502
TAK-242	0.000138425	0.0000937869	0.000104337	0.000133563	0.000217661	0.00033651	0.000155626	0.000109954	0.000278956
BAY 11-7082	0.000189398	0.000302374	0.000205024	0.000596083	0.000682042	0.000295701	0.00506183	0.003882022	0.000802815
IKK-16	0.0000271011	0.000108951	0.000070677	0.083917504	0.077590054	0.142504114	0.379214904	0.419619122	0.599721015
SB203580	0.000182623	0.000111404	0.000181015	0.69317913	0.830920505	0.47429004	1.479548446	1.524007605	1.021897149
MRT67307	0.000226378	0.000387046	0.000224056	0.001006773	0.000719985	0.00106198	0.000636679	0.000651318	0.000404275
