# Supplementary material for: TLR4 endocytosis and endosomal TLR4 signaling are distinct and independent outcomes of TLR4 activation
Source: EMBO Rep. 2025 Apr 9;26(10):2740–66. doi: 10.1038/s44319-025-00444-2 (PMC12116916; doi:10.1038/s44319-025-00444-2)
Supplement: Supplementary file 11 — Appendix Figures Source Data [file 44319_2025_444_MOESM11_ESM.zip › Appendix Figures/Appendix Figure S8/S8E/S8E - Il1b.csv]

	medium	medium	medium	LPS	LPS	LPS	1Z105	1Z105	1Z105
DMSO	0.000252	0.000291	0.000353	1.469635	1.673922	2.411884	1.61271	1.94898	2.277577
TAK-242	0.000286	0.00035	0.00046	0.000252	0.000336	0.000545	0.000407	0.000562	0.001368
BAY 11-7082	0.000541	0.000908	0.001337	0.000692	0.000724	0.001033	0.00077	0.000674	0.001845
IKK-16	0.000311	0.000161	0.000727	0.005347	0.003632	0.007969	0.003761	0.004769	0.013787
SB203580	0.000164	0.000169	0.000165	0.230632	0.22863	0.401238	0.320351	0.347317	0.523216
MRT67307	1.183957	1.517638	1.825652	14.59299	12.98306	20.39188	16.3798	16.37253	21.46298
