# Supplementary material for: TLR4 endocytosis and endosomal TLR4 signaling are distinct and independent outcomes of TLR4 activation
Source: EMBO Rep. 2025 Apr 9;26(10):2740–66. doi: 10.1038/s44319-025-00444-2 (PMC12116916; doi:10.1038/s44319-025-00444-2)
Supplement: Supplementary file 11 — Appendix Figures Source Data [file 44319_2025_444_MOESM11_ESM.zip › Appendix Figures/Appendix Figure S9/S9A/S9A.csv]

	DMSO	DMSO	DMSO	DMSO	DMSO	DMSO	DMSO	BAY 11-7082	BAY 11-7082	BAY 11-7082	BAY 11-7082	BAY 11-7082	BAY 11-7082	BAY 11-7082	NSC697923	NSC697923	NSC697923	NSC697923	NSC697923	NSC697923	NSC697923	MLN7243	MLN7243	MLN7243	MLN7243	MLN7243	MLN7243	MLN7243
0			335	333	215	234		358	332	345		232.1	224.1				341	318	248	297				339	334	292	294
60			338	346	234	187		586	551	428		248.1	243.1				327	323	324	298				368	379	294	289
120			341	340	206	225		532	489	448		284.1	247.1				312	334	266	290				361	384	309	306
240			342	337	223	217		416	388	377		250.1	278.1				329	341	303	290				261	235	236	239
