# Supplementary material for: TLR4 endocytosis and endosomal TLR4 signaling are distinct and independent outcomes of TLR4 activation
Source: EMBO Rep. 2025 Apr 9;26(10):2740–66. doi: 10.1038/s44319-025-00444-2 (PMC12116916; doi:10.1038/s44319-025-00444-2)
Supplement: Supplementary file 11 — Appendix Figures Source Data [file 44319_2025_444_MOESM11_ESM.zip › Appendix Figures/Appendix Figure S9/S9B/S9B-Ifnb1.csv]

	medium	medium	medium	LPS	LPS	LPS	1Z105	1Z105	1Z105
DMSO	0.0000157989	0.0000107938	0.00000886448	0.135152618	0.057158387	0.022457367	0.12876176	0.096539557	0.037069293
TAK-242	0.00000101367	0.0000290241	0.0000063356	0.000039579	0.000118235	0.0000049257	0.0000423888	0.0000282413	2.0632e-010
PYR-41	0.0000309885	0.0000335457	2.36742e-009	0.000036754	0.000053248	2.96103e-009	0.000027767	0.0000498555	1.63794e-009
BAY 11-7082	0.00004941	0.0000701302	0.0000244225	0.0000466579	0.0000789848	0.0000166374	0.0000400582	0.0000421417	0.0000988419
NSC697923	0.0000470127	0.0000507821	0.00000637843	0.0000692761	0.0000781147	4.26762e-008	0.000368713	0.000125232	0.00000700078
MG132	0.0000633382	0.0000526849	0.0000225729	1.249119418	0.802269816	0.571570993	1.795720146	1.053346274	0.865083154
