# Supplementary material for: TLR4 endocytosis and endosomal TLR4 signaling are distinct and independent outcomes of TLR4 activation
Source: EMBO Rep. 2025 Apr 9;26(10):2740–66. doi: 10.1038/s44319-025-00444-2 (PMC12116916; doi:10.1038/s44319-025-00444-2)
Supplement: Supplementary file 11 — Appendix Figures Source Data [file 44319_2025_444_MOESM11_ESM.zip › Appendix Figures/Appendix Figure S9/S9B/S9B-Il1b.csv]

	medium	medium	medium	LPS	LPS	LPS	1Z105	1Z105	1Z105
DMSO	0.000355	0.001028	0.000199	2.366369	3.014367	2.210416	1.944267	3.235526	2.363872
TAK-242	0.001419	0.002641	0.000194	0.001406	0.003589	0.000382	0.001684	0.004034	0.000727
PYR-41	0.001362	0.001845	0.002044	0.001016	0.001901	0.001185	0.000991	0.001956	0.002912
BAY 11-7082	0.001938	0.002485	0.001069	0.002191	0.001881	0.001407	0.001964	0.001417	0.002569
NSC697923	0.002424	0.006736	0.000285	0.002854	0.004755	0.002395	0.005185	0.005662	0.001881
MG132	0.000678	0.000619	0.000276	0.013776	0.012045	0.013789	0.014989	0.024816	0.026631
