# Supplementary material for: TLR4 endocytosis and endosomal TLR4 signaling are distinct and independent outcomes of TLR4 activation
Source: EMBO Rep. 2025 Apr 9;26(10):2740–66. doi: 10.1038/s44319-025-00444-2 (PMC12116916; doi:10.1038/s44319-025-00444-2)
Supplement: Supplementary file 11 — Appendix Figures Source Data [file 44319_2025_444_MOESM11_ESM.zip › Appendix Figures/Appendix Figure S9/S9CD/S9C - norm to unstim.csv]

	DMSO	DMSO	DMSO	DMSO	DMSO	DMSO	MLN7243	MLN7243	MLN7243	MLN7243	MLN7243	MLN7243	NSC697923	NSC697923	NSC697923	NSC697923	NSC697923	NSC697923
medium	100	100	100	100	100		100	100	100	100	100		100	100	100	100	100
LPS	74.20166	49.36003	71.03847	62.00892	76.58955		87.55316	81.94946	89.08342	87.33158	114.1764		102.8379	90.05824	91.5876	123.222	117.8165
