# Supplementary material for: TLR4 endocytosis and endosomal TLR4 signaling are distinct and independent outcomes of TLR4 activation
Source: EMBO Rep. 2025 Apr 9;26(10):2740–66. doi: 10.1038/s44319-025-00444-2 (PMC12116916; doi:10.1038/s44319-025-00444-2)
Supplement: Supplementary file 11 — Appendix Figures Source Data [file 44319_2025_444_MOESM11_ESM.zip › Appendix Figures/Appendix Figure S9/S9CD/S9C - raw MFI.csv]

	DMSO	DMSO	DMSO	DMSO	DMSO	DMSO	MLN7243	MLN7243	MLN7243	MLN7243	MLN7243	MLN7243	NSC697923	NSC697923	NSC697923	NSC697923	NSC697923	NSC697923
medium	9144	9141	7617	9418	6527		7054	7479	6797	6457	6144		4757	4979	4743	3712	4131
LPS	6785	4512	5411	5840	4999		6176	6129	6055	5639	7015		4892	4484	4344	4574	4867
