# Supplementary material for: TLR4 endocytosis and endosomal TLR4 signaling are distinct and independent outcomes of TLR4 activation
Source: EMBO Rep. 2025 Apr 9;26(10):2740–66. doi: 10.1038/s44319-025-00444-2 (PMC12116916; doi:10.1038/s44319-025-00444-2)
Supplement: Supplementary file 11 — Appendix Figures Source Data [file 44319_2025_444_MOESM11_ESM.zip › Appendix Figures/Appendix Figure S9/S9CD/S9D-dextran.csv]

	DMSO	DMSO	DMSO	DMSO	DMSO	BAY 11-7082	BAY 11-7082	BAY 11-7082	BAY 11-7082	BAY 11-7082	NSC697923	NSC697923	NSC697923	NSC697923	NSC697923	MLN7243	MLN7243	MLN7243	MLN7243	MLN7243
0	128	125	155	157	156	158	176	208	256	217	221	229	432	606	421	134	160	161	153	157
120	4284	5118	9196	11358	9830	2424	2613	5047	8846	5365	2732	1585	2570	2563	2479	4936	6553	11776	15120	13758
