# Supplementary material for: TLR4 endocytosis and endosomal TLR4 signaling are distinct and independent outcomes of TLR4 activation
Source: EMBO Rep. 2025 Apr 9;26(10):2740–66. doi: 10.1038/s44319-025-00444-2 (PMC12116916; doi:10.1038/s44319-025-00444-2)
Supplement: Supplementary file 11 — Appendix Figures Source Data [file 44319_2025_444_MOESM11_ESM.zip › Appendix Figures/Appendix Figure S9/S9CD/S9D-transferrin.csv]

	DMSO	DMSO	DMSO	DMSO	DMSO	BAY 11-7082	BAY 11-7082	BAY 11-7082	BAY 11-7082	BAY 11-7082	NSC697923	NSC697923	NSC697923	NSC697923	NSC697923	MLN7243	MLN7243	MLN7243	MLN7243	MLN7243
0	138	130	154	158	162	161	174	215	262	227	213	226	425	606	427	134	151	158	154	155
120	2961	4393	5640	4393	4429	3383	800	1806	1675	1671	367	442	581	930	848	2694	1323	4272	4202	4344
