# Supplementary material for: TLR4 endocytosis and endosomal TLR4 signaling are distinct and independent outcomes of TLR4 activation
Source: EMBO Rep. 2025 Apr 9;26(10):2740–66. doi: 10.1038/s44319-025-00444-2 (PMC12116916; doi:10.1038/s44319-025-00444-2)
Supplement: Supplementary file 11 — Appendix Figures Source Data [file 44319_2025_444_MOESM11_ESM.zip › Appendix Figures/Appendix Figure S9/S9EF/S9E.csv]

	medium	medium	medium	LPS	LPS	LPS	1Z105	1Z105	1Z105
DMSO	0.001115	0.000542	0.001087	4.391327	4.820221	5.187526	4.417533	2.853081	4.320132
TAK-242	0.000408	0.001609	0.000921	0.000379	0.000487	0.000441	0.004867	0.001148	0.001379
UAEi	0.001443	0.002826	0.005343	1.671072	0.554378	1.137764	0.183774	0.192609	0.3857
NEDDi	0.000396	0.000576	0.000128	0.000876	0.004862	0.002918	0.001767	0.003525	0.001387
SUMOi	0.000418	0.000962	0.001469	2.510421	3.501525	4.190207	2.176798	2.563994	2.610636
