# Supplementary material for: TLR4 endocytosis and endosomal TLR4 signaling are distinct and independent outcomes of TLR4 activation
Source: EMBO Rep. 2025 Apr 9;26(10):2740–66. doi: 10.1038/s44319-025-00444-2 (PMC12116916; doi:10.1038/s44319-025-00444-2)
Supplement: Supplementary file 11 — Appendix Figures Source Data [file 44319_2025_444_MOESM11_ESM.zip › Appendix Figures/Appendix Figure S9/S9EF/S9F-Ccl22.csv]

	medium	medium	medium	LPS	LPS	LPS	1Z105	1Z105	1Z105
DMSO	0.001344	0.002398	0.001652	0.122781	0.157221	0.123962	0.205826	0.134132	0.117796
TAK-242	0.001423	0.002093	0.000775	0.001121	0.001056	0.001808	0.000853	0.001997	0.001452
SUMOi	0.00294	0.00331	0.000922	0.030159	0.103315	0.090671	0.021998	0.094826	0.07257
