# Supplementary material for: TLR4 endocytosis and endosomal TLR4 signaling are distinct and independent outcomes of TLR4 activation
Source: EMBO Rep. 2025 Apr 9;26(10):2740–66. doi: 10.1038/s44319-025-00444-2 (PMC12116916; doi:10.1038/s44319-025-00444-2)
Supplement: Supplementary file 11 — Appendix Figures Source Data [file 44319_2025_444_MOESM11_ESM.zip › Appendix Figures/Appendix Figure S9/S9EF/S9F-Ifnb1.csv]

	medium	medium	medium	LPS	LPS	LPS	1Z105	1Z105	1Z105
DMSO	0.000323426	0.000545521	0.000246654	0.704596509	4.452046115	0.968370105	1.046619302	8.182237981	1.538632608
TAK-242	0.000283656	0.000612541	0.000509211	0.000395531	0.00065145	0.000369037	0.000426403	0.001393363	0.000276652
SUMOi	0.001495844	0.001688961	0.003058289	5.307941904	13.4968777	8.559720823	4.708173557	13.79876793	8.004030695
